# Supplementary material for: Identification of visible and near-infrared signature peaks for arboviruses and Plasmodium falciparum
Source: PLoS One. 2025 Apr 17;20(4):e0321362. doi: 10.1371/journal.pone.0321362 (PMC12005544; doi:10.1371/journal.pone.0321362)
Supplement: S1 Supporting Information Data — (XLSX) [file pone.0321362.s005.xlsx]

## Sheet: All data
Wavelength	Batch no.	Arbovirus type	350	351	352	353	354	355	356	357	358	359	360	361	362	363	364	365	366	367	368	369	370	371	372	373	374	375	376	377	378	379	380	381	382	383	384	385	386	387	388	389	390	391	392	393	394	395	396
BFV WEN100001.asd	2	2	0.0552	0.0514	0.0503	0.0511	0.0487	0.0525	0.055	0.0529	0.0512	0.0513	0.0523	0.0529	0.0526	0.052	0.0519	0.053	0.0518	0.050763	0.0508	0.0491	0.0491	0.0502	0.0507	0.0513	0.0513	0.0508	0.0505	0.0513	0.0512	0.049	0.0486	0.0495	0.05	0.0485	0.0496	0.0498	0.0482	0.0489	0.0488	0.0482	0.0483	0.048	0.049	0.0505	0.0497	0.0483	0.0481
BFV WEN100002.asd	2	2	0.0223	0.0233	0.0242537	0.0247	0.0245	0.0286	0.0276497	0.0214	0.0231	0.0239	0.0227	0.021	0.0218	0.0225	0.0223	0.0222	0.0225	0.0218	0.020401	0.0223	0.0214	0.0196008	0.0209	0.0235	0.0234	0.0213	0.0218375	0.0229982	0.0223	0.0195	0.0208	0.0217	0.0212	0.0206	0.0227	0.0231392	0.0212	0.0216	0.0219	0.0217	0.0214	0.0217	0.0222	0.0224	0.0221	0.0223	0.0226
BFV WEN100003.asd	2	2	0.0445	0.0423	0.0355	0.0324	0.0384	0.0371	0.0349	0.0351	0.0331	0.0315	0.0325	0.0362	0.035	0.0335	0.0336	0.0347	0.0357	0.0357	0.0349	0.0354	0.0336	0.0322	0.0346	0.0366	0.0366	0.0347	0.0323	0.0341	0.0356	0.0337415	0.0347	0.0348	0.0339	0.0336166	0.035	0.0354	0.0344	0.0342	0.0342	0.0342	0.034	0.0329	0.033	0.034	0.0338	0.0331	0.0332
BFV WEN100004.asd	2	2	0.0716	0.0727	0.0698	0.0679	0.0729	0.0817	0.083	0.076	0.0751	0.0753779	0.0759	0.0762	0.0746	0.0742	0.075	0.0749	0.0738	0.0727925	0.0724	0.0719	0.0718	0.0723	0.073	0.0743	0.0741	0.0724	0.0716	0.0727	0.0731	0.0717	0.071	0.0712	0.0712	0.0704	0.0718	0.072	0.0699	0.0684	0.0688	0.0693	0.0681	0.0689	0.07	0.0702	0.0695	0.0693752	0.0698
BFV WEN100005.asd	2	2	0.0503	0.0503	0.0505	0.0505	0.0488	0.0513	0.0533	0.0524	0.0497	0.0508	0.0538	0.055	0.0526	0.0501	0.0496	0.0513	0.052	0.0511	0.0496	0.0508	0.0489	0.0472	0.0500681	0.0502996	0.0498	0.0498	0.0503	0.0505	0.0497133	0.048	0.0481	0.0484	0.0485	0.0487	0.0484	0.0482	0.0484	0.0482	0.0488	0.0493	0.0485	0.0472	0.0472	0.0483	0.0488	0.0479	0.0472415
BFV WEN100006.asd	2	2	0.034428	0.0392	0.0373	0.0321	0.0314	0.0361412	0.0368	0.0325	0.0344	0.0337	0.0324874	0.0335	0.0321	0.0335	0.0357	0.0326	0.0304019	0.032	0.0357	0.0314	0.0306	0.0327	0.0339	0.0346	0.0341488	0.0328	0.0321	0.0335	0.0337	0.031	0.0306	0.0314	0.032	0.0315	0.033	0.033	0.0311	0.0317	0.0319	0.0314	0.0309	0.0309	0.0313	0.0317	0.0315	0.0307	0.0307
BFV WEN100007.asd	2	2	0.0128	0.0157	0.0132	0.00824	0.00764	0.0105	0.0139	0.0154	0.0125	0.0105	0.010122	0.0108	0.012	0.0116	0.0109	0.0127	0.0133752	0.0132	0.0124338	0.0105702	0.00979	0.0106	0.0125	0.013	0.0125	0.0116	0.0107	0.0123	0.0135	0.0126	0.0119197	0.0115	0.0113822	0.0119	0.0131	0.013	0.0116	0.0119	0.0122	0.0123	0.0123	0.0112	0.0115	0.0128733	0.0124	0.0119	0.0121
BFV WEN100008.asd	2	2	0.02	0.03	0.0309	0.025	0.0235	0.0242	0.0261	0.0274	0.0254562	0.0239	0.0245	0.0268	0.0249	0.0247789	0.0265758	0.0264	0.0259	0.0259445	0.0267	0.0261	0.0241	0.0236	0.0269	0.028	0.0274	0.0262	0.0257	0.027	0.0274	0.0255	0.0259	0.0268	0.027	0.026	0.0272	0.0273607	0.0259	0.0268	0.0264	0.0259	0.027	0.0264	0.0266	0.0275	0.0274	0.0268	0.0267
BFV WEN100009.asd	2	2	0.029	0.0306	0.0285	0.0265	0.0296	0.0291	0.0281	0.0275	0.024	0.0248	0.0281	0.0299	0.0287	0.0284	0.0295	0.03	0.028	0.0283	0.0318	0.0289	0.027	0.0277	0.0297	0.0299	0.0298	0.0299	0.0289	0.0297	0.0306	0.0298	0.0287854	0.0290323	0.0298	0.0297	0.0305	0.0312	0.0311	0.031	0.0308	0.0306	0.0308	0.0302	0.0306	0.0316	0.0311	0.0313	0.0318
BFV WEN100010.asd	2	2	0.0294	0.0342	0.0347	0.0308	0.027454	0.0325	0.0368	0.0348	0.0285	0.0283	0.0308	0.0305	0.0305	0.0304	0.0305	0.0311	0.0302	0.0298	0.0305	0.0295	0.0273	0.0272	0.0313	0.0317	0.0304	0.0292	0.0292	0.0313	0.0319	0.0291	0.0287	0.0299	0.0309	0.0298	0.0317	0.0321	0.0299	0.0296	0.0298	0.0298763	0.0296	0.0292	0.0303	0.0316	0.0304	0.0304	0.0308395
BFV WEN200001.asd	3	2	0.0617	0.0594	0.0579	0.0565	0.0531	0.0567	0.0591	0.0566	0.0545	0.0520421	0.0512	0.0532619	0.0538	0.0542	0.0553159	0.0579	0.0557	0.0533	0.0539	0.055	0.0532	0.0519	0.0546	0.0546	0.0538	0.0531	0.0521	0.0533	0.0532	0.0504	0.0521	0.052	0.05	0.0494	0.0506	0.051	0.05	0.0506067	0.0499	0.0493	0.05	0.0487	0.0488	0.0502	0.0496963	0.0487168	0.0486
BFV WEN200002.asd	3	2	0.0511	0.0518	0.0503	0.0489	0.0505	0.0546184	0.0561	0.0532	0.0489	0.0484	0.0511	0.0543	0.0533	0.0513	0.0503	0.0514	0.0516	0.0511	0.0505	0.0508	0.0482	0.0463	0.0493	0.0506	0.0508645	0.0509	0.0504	0.05	0.0497	0.0492	0.0472	0.0472	0.048535	0.0485	0.0487	0.0483	0.0475	0.047	0.0469	0.0473	0.048317	0.0471	0.0465	0.0471	0.0474	0.0466	0.0463
BFV WEN200003.asd	3	2	0.0581	0.0601	0.0572	0.0537	0.0589	0.0621	0.0610396	0.0577	0.0577	0.0588	0.0611	0.0633	0.0588	0.0562	0.0574	0.0597	0.0599	0.0582	0.0562	0.0571	0.0561	0.0552	0.0575	0.0592	0.0587	0.057	0.0573	0.0584	0.058	0.0555	0.0553334	0.0565	0.0570285	0.0553	0.0566	0.0569	0.0551	0.0554	0.0556	0.0554	0.0549	0.055	0.0552	0.0553	0.0552	0.0547	0.0545
BFV WEN200004.asd	3	2	0.0752	0.0721	0.0674	0.0649	0.0683	0.074	0.0762	0.074	0.0719813	0.0708	0.0721	0.0758	0.0739	0.0726	0.0732162	0.073	0.0721	0.071	0.0703	0.0705984	0.0701	0.0695	0.07	0.0708	0.0716	0.0714	0.0689	0.0699	0.0709	0.0691	0.0684	0.0676	0.0674	0.0686	0.0689	0.0678	0.0665	0.0675	0.0676	0.0673	0.0673	0.0664655	0.0664	0.067	0.0669	0.0664	0.0662
BFV WEN200005.asd	3	2	0.0753	0.0799	0.0726	0.0636	0.0712	0.072	0.0705	0.0705	0.0714	0.0723	0.0725	0.0718	0.071	0.0716	0.0724475	0.0713	0.0702	0.0713	0.0739	0.0703	0.0677	0.0676	0.0692	0.0712	0.0711	0.0694	0.0697	0.0695	0.0688	0.0681	0.0678	0.0675	0.0672	0.067	0.0668	0.0666	0.0665	0.0664	0.0667	0.0667	0.0661	0.0661	0.0662893	0.0665	0.0664827	0.0655	0.065
BFV WEN200006.asd	3	2	0.0756	0.0778	0.0743	0.0686	0.0646	0.0712	0.0767	0.0751	0.0706	0.0692	0.0708	0.0731426	0.0703	0.0696	0.0719	0.0736	0.074	0.0739	0.0733	0.0703	0.0682	0.0676	0.0682	0.0719	0.0719	0.0682	0.0677	0.0702	0.0711	0.0682	0.0681	0.0677	0.0672	0.0678154	0.0676	0.067	0.0665	0.0669	0.0667	0.0662	0.0657	0.0659	0.0659475	0.0658	0.0661	0.0658	0.0655362
BFV WEN200007.asd	3	2	0.0658	0.0701	0.0614	0.0519	0.0593	0.0633	0.0641	0.0633119	0.0599	0.0613	0.063	0.0606	0.0595	0.0605	0.0623	0.063	0.0633	0.0628	0.0615	0.0612	0.0601	0.0601	0.063	0.0633	0.0617	0.0599	0.060236	0.061	0.0612	0.0604	0.0601	0.0595	0.0593	0.0605	0.0614	0.0601	0.0576	0.0589339	0.0597	0.059	0.0577	0.0577	0.0582	0.0586	0.0587	0.0579	0.0577
BFV WEN200008.asd	3	2	0.0716614	0.0734	0.0746	0.0739	0.0714	0.0712	0.0721	0.0731	0.0743245	0.0731	0.072	0.0731	0.0721	0.0722045	0.0742	0.077	0.0753	0.0731	0.0727	0.0721	0.0711	0.0711	0.0733	0.0737	0.0738213	0.074	0.0729904	0.0739234	0.0743	0.0723	0.0716	0.0722356	0.0726	0.071	0.0711	0.0712	0.0706325	0.0716	0.072	0.072	0.0718	0.0705	0.0708	0.0723	0.0718	0.0707	0.0703
BFV WEN200009.asd	3	2	0.0692	0.0718	0.0716	0.068	0.0625	0.068	0.072	0.0696	0.07	0.0695	0.0691	0.0699684	0.069	0.0692	0.0701	0.0691	0.0706	0.0711	0.0693	0.0708	0.0683	0.0663	0.0703	0.0724	0.0722	0.0709	0.0716	0.0714807	0.0707	0.07	0.0707	0.0702	0.0692	0.0695701	0.0707	0.0711	0.0703	0.0689	0.0694	0.0703	0.0698	0.0698	0.0705	0.0711	0.0708	0.0699716	0.0695766
BFV WEN200010.asd	3	2	0.0876	0.0904	0.0866666	0.0809	0.0819	0.0856251	0.0884	0.0876	0.0809	0.0816	0.0861	0.0881	0.0877	0.0858	0.0846	0.0864	0.0857	0.0849	0.0852	0.0841	0.0828	0.0829	0.0852	0.0855	0.0845	0.0836	0.0844	0.0844	0.0835	0.0826	0.0832	0.083	0.0823469	0.0832	0.0837	0.083	0.0817747	0.0821	0.0816	0.0816	0.083	0.0822	0.0818984	0.0823	0.0816	0.0816	0.0818
BFV100001.asd	2	1	0.076	0.0778	0.0739	0.069	0.0698853	0.0723	0.0741	0.0742	0.0725	0.0731	0.0741	0.0735	0.0755412	0.0747	0.0722053	0.0733806	0.0753703	0.0748	0.0718	0.0735	0.0726	0.0708	0.0722926	0.0741	0.074	0.0722903	0.0714	0.0725	0.0728	0.071	0.0714	0.0711	0.0706	0.0715	0.0712	0.0703	0.0698	0.0705	0.0703	0.0697	0.0693	0.0694	0.0697	0.0701311	0.0704081	0.0702	0.0696
BFV100002.asd	2	1	0.052	0.0548	0.0542	0.0513	0.0478	0.0534	0.0557	0.0508	0.0487	0.0489	0.0499	0.0503	0.0502	0.0499	0.0499	0.0505	0.0515	0.051	0.0487	0.0482	0.0469	0.0463	0.048	0.0489	0.0492	0.0489	0.0476	0.0484	0.0492	0.0482	0.0468	0.0472	0.0481	0.0474	0.0485	0.0484	0.0466	0.0476	0.0477	0.0471	0.0468	0.0465	0.0467	0.0472	0.0469	0.0459	0.0457
BFV100003.asd	2	1	0.0739	0.0825	0.0794	0.0698624	0.072	0.0773071	0.0810476	0.0807	0.0757	0.0781	0.0790061	0.0712272	0.0735	0.0767	0.077	0.0753	0.0749852	0.0754	0.0754	0.074	0.0736	0.0742	0.0751	0.0761	0.0759	0.0745	0.0733655	0.0743	0.0746	0.0727	0.073	0.0727	0.0717	0.0711	0.0726	0.073	0.0714626	0.0717	0.0725	0.0725	0.071	0.0709	0.0716	0.0722	0.071784	0.0710222	0.0709
BFV100004.asd	2	1	0.064	0.0669	0.0668	0.0628	0.0576	0.0626	0.0672	0.0656539	0.0613	0.0627	0.0653515	0.064	0.0636	0.0648	0.066	0.0646	0.0641	0.0633	0.0621	0.0642	0.0641	0.063	0.0634	0.0638	0.0639	0.0637	0.0633	0.0641	0.0646	0.0639	0.0632	0.0633	0.0635	0.0632	0.0634	0.0634	0.0627	0.0624	0.0615	0.0611	0.0624	0.062	0.0625	0.0636242	0.0628152	0.0622	0.0621
BFV100005.asd	2	1	0.0149	0.012	0.00885	0.00752	0.00758	0.00831	0.00852	0.00802	0.00785	0.00857	0.00888	0.00787	0.00771	0.00794	0.00847	0.00944	0.00893	0.00899	0.0101	0.00895	0.00742	0.00674	0.0076	0.00961	0.00989	0.00874	0.00948	0.0111	0.011	0.00844	0.00817	0.00892	0.00974	0.01	0.0117	0.0117	0.00974	0.00983	0.00986	0.0099	0.0103	0.0106793	0.0113	0.0116	0.011	0.0109	0.0113
BFV100006.asd	2	1	0.148677	0.151685	0.149924	0.143566	0.140171	0.149239	0.155285	0.151697	0.147075	0.146403	0.148437	0.150302	0.150474	0.149393	0.14848	0.149362	0.149066	0.148608	0.148386	0.146019	0.147162	0.149186	0.1481	0.149781	0.150248	0.148593	0.147447	0.149706	0.150774	0.148016	0.147817	0.148324	0.148455	0.147788	0.148371	0.148752	0.148288	0.147921	0.147329	0.147121	0.147783	0.148603	0.149301	0.149637	0.149445	0.148855	0.149004
BFV100007.asd	2	1	0.0636	0.071	0.0641	0.0514434	0.0491	0.0588	0.0651	0.0622	0.059	0.0577	0.0582	0.0593	0.0585401	0.0608	0.0639	0.0618	0.061	0.0597	0.0574	0.0589	0.0591	0.0591	0.061	0.0622	0.063	0.0631	0.0613	0.0622	0.0631259	0.0621	0.0617	0.0623	0.0632	0.0633	0.0633	0.0628	0.0624	0.0641	0.0641	0.0631	0.0631	0.0639399	0.0646	0.0647	0.0639	0.0639302	0.0646
BFV100008.asd	2	1	0.0460387	0.0453	0.04	0.0373	0.0404	0.0425	0.0433	0.0429	0.0409	0.0404	0.0408296	0.0412	0.0428	0.0425	0.0413	0.0427	0.0436	0.0433	0.0423	0.0431	0.0424	0.0415	0.0425	0.0435	0.0438	0.0433	0.043	0.0447589	0.046	0.0451	0.0445538	0.0444	0.0444	0.0445	0.0456	0.046	0.0454	0.0451	0.0449	0.0448	0.0453	0.045055	0.0454	0.0462	0.0465	0.0465	0.0467
BFV100009.asd	2	1	0.0512	0.0556	0.0515	0.046	0.0481	0.0504181	0.0504	0.0488	0.0496	0.0483	0.0481	0.0514	0.0495	0.0486	0.0506	0.0539	0.0532	0.0519	0.0519	0.0508788	0.0502	0.0503	0.0512	0.0526862	0.0522643	0.0507	0.0515	0.0525	0.0525	0.0515	0.052	0.0522602	0.0519	0.0518	0.0531	0.0531	0.0519	0.0535	0.0535	0.0529	0.0532	0.0533	0.053	0.053	0.0542	0.0542	0.0539
BFV100010.asd	2	1	0.0363	0.0357	0.0354245	0.0363308	0.0381	0.0397	0.0401	0.0387	0.0355	0.0354	0.0362	0.0353	0.0352	0.0361	0.0371	0.037	0.0381	0.0381	0.0364	0.037	0.0344	0.0332	0.0383	0.0385	0.0373847	0.0368033	0.0359	0.0371	0.0379	0.0368	0.0378	0.0374	0.0364	0.0375	0.0387	0.0384	0.037	0.038	0.0377	0.0371	0.0377	0.038555	0.0383	0.0376	0.0385	0.0384	0.0378
BFV200001.asd	3	1	0.00363	-0.000497	-0.00341	-0.00301	-0.00367	-0.00526	-0.00411	-0.00122	-0.00446	-0.0063	-0.00507	-0.00195	-0.00285	-0.00268	-0.0014	-0.00234	-0.00272	-0.00317	-0.00401	-0.00406	-0.0044	-0.00414	-0.00233	-0.00122	-0.00101	-0.00156	-0.00244	-0.00216	-0.00189	-0.00247	-0.00248	-0.00169	-0.00101	-0.00151	-0.000704	-0.00108	-0.00265	-0.0013	-0.00151	-0.00215	-0.00151	-0.00156	-0.000776	0.000313	-0.000236	-0.00107	-0.000935
BFV200002.asd	3	1	0.00457	0.00613	0.00384	-0.000401	-0.00469	0.00207	0.0072	0.00477	0.000915	0.00076	0.00203	0.00169	0.00173	0.00259	0.00411	0.00567	0.00464	0.00284	0.00188	0.00196	0.00192	0.00185	0.00237	0.00459	0.00572	0.00494	0.0035426	0.00399	0.00426	0.00298	0.00302	0.00266	0.0027	0.00463	0.00585	0.00534	0.00386	0.00423	0.00445	0.00425	0.00392	0.00394	0.00435	0.00495	0.0053	0.00458	0.00432
BFV200003.asd	3	1	0.0467	0.0522	0.0506	0.0455	0.0447	0.0481	0.0498	0.0482	0.0471	0.0517	0.0550655	0.0512	0.0490459	0.0506	0.0528	0.0504	0.0494	0.0501	0.0517	0.0527	0.051	0.0496328	0.052	0.052	0.052	0.0523	0.05	0.0513	0.0531183	0.0524	0.0512	0.0509	0.0512	0.0513	0.0529	0.0531	0.0517	0.0522	0.052	0.0515	0.0516	0.0517	0.0519	0.0521	0.0516	0.0513	0.0516
BFV200004.asd	3	1	0.0335	0.0347	0.0321	0.0292	0.0318	0.0394	0.0419489	0.0371	0.0335	0.0378	0.042	0.0387	0.0378	0.0386	0.0394	0.0385	0.0409	0.0416	0.0384	0.0371	0.0359	0.0368	0.0413209	0.042	0.0409813	0.0401	0.0402	0.0405	0.0401	0.039	0.0394	0.04	0.0397	0.0383	0.0403	0.0407	0.0385	0.0398098	0.0406	0.0405	0.040021	0.039318	0.04	0.0412	0.0406	0.0401	0.0399
BFV200005.asd	3	1	0.0347	0.0272836	0.0266	0.0302	0.0244	0.0306	0.0347723	0.0314	0.0304	0.0301	0.0296	0.0286	0.0288	0.0303	0.0317	0.0308	0.031	0.03	0.0276	0.0308	0.0305	0.0285	0.0294	0.0306	0.0307	0.0301	0.0303	0.0313	0.0313	0.0296	0.0297	0.0301462	0.0306	0.0307	0.031	0.0312	0.0312	0.0308	0.0309	0.0311	0.0309	0.0305	0.0311	0.0318	0.031	0.0305	0.0307
BFV200006.asd	3	1	0.0911	0.0911	0.09	0.0862985	0.0805	0.0873	0.0936	0.0924695	0.0873636	0.0888361	0.091	0.0877	0.0887	0.0896	0.0893978	0.09	0.0898	0.0902121	0.091	0.087	0.087	0.0897	0.0906	0.0912	0.09	0.0878	0.0872	0.0883	0.0897	0.0897	0.0871	0.0875	0.0891	0.0875	0.0882	0.0888	0.088256	0.0877	0.0872	0.0873	0.0878	0.0866	0.087	0.0885	0.0877	0.0864	0.0859
BFV200007.asd	3	1	0.0736	0.0738	0.0732	0.0746	0.0753	0.0715	0.068	0.0677	0.0706	0.0724	0.0728	0.0726	0.0726	0.072	0.0717	0.0733	0.0733	0.0732	0.0739	0.074	0.0731	0.073	0.0755	0.0777	0.0769	0.0747	0.0761	0.0763	0.0757	0.0752	0.0748	0.0748523	0.0750151	0.0744	0.0753	0.0754397	0.0746	0.076	0.0758	0.0748895	0.0752	0.0751	0.0754	0.0762111	0.0771	0.0767	0.0762
BFV200008.asd	3	1	0.0427	0.0443	0.0406	0.0359	0.0396	0.0448	0.047	0.0457	0.0447	0.0432	0.0415	0.0404	0.0411842	0.0437	0.046	0.0462	0.0479	0.0487	0.0472	0.0469	0.0466	0.04617	0.0462	0.0478	0.0487	0.048	0.047	0.0478	0.0488	0.0484	0.0473221	0.048	0.0489	0.0476	0.0495	0.0509	0.0503	0.0506	0.051	0.0509445	0.0503	0.0499	0.0508	0.052	0.0513	0.0511	0.0514838
BFV200009.asd	3	1	0.0308	0.0294	0.0301	0.0297	0.0235	0.0293851	0.033	0.0295	0.0302	0.0328	0.0345	0.0334303	0.0328	0.0335	0.0349	0.0354	0.0348	0.0341	0.0339	0.0338	0.0326992	0.0331	0.0369	0.0386	0.0376	0.035	0.0337	0.0365	0.0381	0.0356	0.0372	0.0371	0.0363	0.0379	0.0388	0.0385	0.0377202	0.0385	0.0387174	0.0386	0.0385	0.0382	0.0386	0.0395	0.0401	0.0394	0.0389
BFV200010.asd	3	1	0.0409	0.0367	0.0331	0.0323	0.0314	0.0364	0.037	0.032	0.0344	0.0368	0.0366	0.0339	0.0355	0.0363	0.036	0.0379	0.0382	0.0374	0.0366	0.0363	0.0357182	0.0358472	0.0379	0.041	0.0409834	0.0384	0.0384	0.0405	0.041	0.0387	0.04	0.0407	0.04	0.0394	0.042	0.0434	0.0424	0.0425	0.0431331	0.0431	0.042	0.0428	0.0439	0.0444619	0.0445	0.0445	0.0448
Dengue	2	5	0.0747	0.0737	0.072	0.0703	0.0682	0.0717	0.0743	0.073	0.0705526	0.0712	0.0709647	0.067	0.0687	0.0704	0.0705	0.0711	0.0719	0.0712	0.0685	0.0668	0.0673	0.0686	0.069	0.0699	0.07	0.069	0.0677	0.0697	0.0706	0.068	0.0679	0.0686	0.0685	0.0667	0.0685	0.0695	0.0683	0.069	0.0681	0.0674	0.0689	0.0695	0.069435	0.0691	0.0693	0.0691	0.0691
Dengue	2	5	0.0671	0.0703	0.0649	0.0573	0.0589	0.066	0.0705	0.0693	0.0657	0.0637	0.0632	0.0632	0.0648	0.0656	0.0657	0.0673	0.0647236	0.0623697	0.0631	0.0641	0.0639	0.0631	0.0631	0.0647	0.0655	0.0647	0.0633	0.0631	0.0636	0.0637216	0.0621	0.0621065	0.0632	0.0632	0.0644	0.0647	0.0637	0.0633619	0.0633	0.0638	0.0648	0.0642	0.0644	0.0653863	0.0655	0.0649	0.065
Dengue	2	5	0.0917	0.0934	0.0881	0.0817	0.0818	0.0875	0.089	0.0852	0.0873699	0.0878	0.0873	0.0879	0.0872	0.0866	0.0865	0.086	0.0861	0.0858	0.0853	0.0884	0.087	0.0847	0.0868	0.0873	0.0866	0.0859	0.0859	0.0852	0.0848	0.0852233	0.0843512	0.0846	0.0851	0.0842	0.0866164	0.0869033	0.0842	0.0853	0.0853	0.0851	0.0862	0.0868	0.0868	0.0871	0.0892	0.0885	0.0881
Dengue	2	5	0.0848	0.0806	0.0757	0.0739	0.0782018	0.0815	0.0842	0.0856	0.0808	0.0798	0.0795	0.0768	0.0804	0.081	0.079	0.0812	0.0802	0.0799	0.0819	0.0801	0.0775	0.0763	0.078	0.0801573	0.0805	0.0792	0.0792	0.0805664	0.0809	0.079	0.0784	0.078	0.0779	0.0783	0.0793	0.0793	0.0783	0.078	0.0785	0.0789	0.0787	0.0797	0.0805	0.0808	0.0809	0.0802	0.0804
Dengue	2	5	0.081	0.0837	0.0843	0.0823	0.0804185	0.0857	0.0889	0.0870855	0.0881	0.0856	0.0844	0.0884	0.0894	0.0862	0.08373	0.0888	0.088	0.0864	0.0871	0.085	0.0847	0.0856	0.0859	0.0851	0.0855	0.0865	0.084	0.0848879	0.0862	0.0851	0.0844	0.0844	0.0841	0.0827	0.0854	0.0863	0.0839	0.0842	0.0846	0.0847	0.0847	0.0843	0.0847	0.0855	0.0857	0.0855	0.0855
Dengue	2	5	0.0948	0.0993	0.0946	0.0892	0.0929	0.0919	0.0921	0.0953	0.0956639	0.0929	0.0927	0.0979	0.0947191	0.0921	0.0932	0.0962	0.0949	0.0925	0.0917	0.0913	0.0908	0.0904	0.0907	0.0928	0.0929	0.0914	0.0924	0.093	0.0928	0.0921	0.0916	0.0917	0.0919	0.0916	0.0933	0.0936	0.092	0.0922	0.0925	0.0927	0.093191	0.0941	0.095	0.0952	0.0943	0.095	0.096
Dengue	2	5	0.0836	0.0886	0.0849	0.0787	0.0808	0.0842	0.0839	0.0813	0.0857	0.0882	0.0876	0.0858	0.088	0.0864	0.0833	0.0871	0.0867	0.0862	0.0877499	0.0861	0.0844	0.0843	0.0863	0.0881	0.0876	0.0861	0.0872	0.0871	0.0862	0.0853	0.0855	0.0858697	0.0855	0.0844	0.0867	0.0876803	0.0859	0.0867	0.0869	0.087	0.0876	0.0871	0.0881	0.0901	0.09	0.0896	0.0895
Dengue	2	5	0.0805	0.084	0.0749	0.0659	0.073542	0.0786	0.078	0.0748	0.0773	0.0773	0.0773	0.0801	0.0791	0.0784	0.0789	0.079	0.0773	0.0772	0.079	0.0764	0.0743	0.0744	0.0766	0.0789	0.0797	0.0786	0.076095	0.0773	0.0788	0.0778	0.0778	0.0778	0.0778	0.0777	0.0791	0.0788869	0.0768	0.0776	0.0779	0.0779	0.0786	0.079	0.0794942	0.08	0.0800174	0.0802	0.0804
Dengue	2	5	0.0706	0.0693	0.0644	0.0614	0.0628	0.0646	0.066	0.0669	0.0681685	0.0642	0.0639	0.0722	0.0669	0.0657	0.0694	0.0676	0.0654	0.0665	0.0704	0.0688	0.0656	0.0648	0.0686	0.0694	0.0682704	0.0674	0.0691	0.0693	0.0691	0.0695	0.0683	0.068	0.0689	0.0696	0.0697	0.0693	0.0691	0.0700309	0.0701	0.0701	0.0708	0.0704	0.0703	0.0712	0.0728	0.0724904	0.0718
Dengue	2	5	0.0613	0.0601	0.0603	0.0611	0.0599	0.0654	0.0693	0.0677	0.0651	0.0637	0.063	0.0627	0.0661	0.0663	0.0641	0.0655	0.0666	0.0667	0.0665	0.0689	0.0675	0.0655	0.067814	0.0697	0.0697	0.0682	0.0673	0.0698	0.0718	0.0703	0.0691	0.0693	0.069927	0.0694	0.071	0.071879	0.0713	0.0719	0.0717	0.0714358	0.0721	0.0722	0.073	0.0744	0.0749866	0.074225	0.0741
Dengue	3	5	0.0696	0.0722	0.0698	0.064	0.0622	0.0646	0.0666598	0.0660529	0.0636	0.0659	0.0684	0.0664	0.0652	0.0659	0.067	0.0656	0.0652	0.0643	0.063	0.065	0.0639	0.0625	0.065	0.065	0.065	0.0652	0.0631	0.065	0.0666	0.0644	0.0624	0.0623897	0.0632	0.0631	0.0651	0.0655	0.0639	0.0649	0.0647	0.0641	0.0644	0.0645	0.0652	0.0662	0.0665	0.0659	0.0659
Dengue	3	5	0.0521	0.0555	0.0587	0.0577	0.05	0.0564	0.0611	0.0568	0.0536	0.0544	0.0559299	0.0553	0.0568	0.0562	0.0549	0.0577	0.0568	0.0556	0.0562	0.054	0.0516	0.0511	0.0534	0.0532	0.0536	0.0545	0.0525	0.053	0.0538	0.0525	0.0516	0.052	0.053	0.0532	0.054146	0.0545	0.0541	0.054	0.0538	0.0537	0.054	0.0533	0.0541	0.0554	0.0547	0.0547	0.0557
Dengue	3	5	0.0532	0.0532	0.0519295	0.0521	0.0545	0.0552	0.0563	0.0574	0.0546	0.0528	0.0524	0.0527	0.0542	0.0548	0.0549	0.0564	0.0549	0.054	0.0551	0.0546	0.0535	0.0529	0.0535916	0.054	0.0541	0.054	0.0536	0.0547	0.0553	0.0543	0.0533	0.0531	0.0538	0.0549	0.0552	0.0544	0.0534	0.0542243	0.0545	0.0543	0.0541774	0.054688	0.0554	0.056	0.0567	0.0563	0.0562
Dengue	3	5	0.0855	0.0828	0.0805888	0.0784	0.0689	0.0733	0.0785	0.0779	0.0794	0.0785567	0.0773	0.078	0.0778018	0.0774	0.0764	0.0739	0.0781	0.0802	0.0762	0.076	0.0743	0.0733	0.0761	0.0771	0.0773	0.0767	0.0748	0.0752	0.075	0.0725274	0.0737	0.0758	0.0763	0.0737	0.0743	0.0753	0.0749	0.0748	0.075	0.0755	0.0758	0.0753	0.0758	0.0769	0.0771	0.0769	0.0769
Dengue	3	5	0.0752	0.082	0.0807	0.0747	0.071	0.0791	0.0825	0.076	0.0731752	0.0743	0.0767	0.0775	0.0762	0.0761	0.0777	0.0793726	0.0767	0.0762	0.0797	0.0764	0.0750416	0.076107	0.0773	0.0778	0.0777	0.0771	0.0758605	0.0758	0.0767	0.0776	0.0763	0.0763	0.077	0.0769	0.0777	0.0775	0.0762	0.077	0.077	0.077	0.0782	0.0786	0.0785375	0.0785	0.079	0.0785	0.0783
Dengue	3	5	0.0882	0.0868581	0.0828	0.0811	0.0795	0.0847	0.0883	0.0872	0.0867	0.0849	0.0846	0.0871053	0.084	0.0835669	0.0859	0.0856	0.0859	0.086	0.0851788	0.0832	0.083	0.0845	0.0863	0.0873	0.0866	0.0856	0.0868	0.0854	0.0846	0.0866	0.0855	0.086	0.087	0.0859	0.0866	0.0868	0.0861	0.0873	0.0875	0.0874	0.0883	0.0876	0.0883	0.0898	0.0893	0.0888	0.0889
Dengue	3	5	0.0899	0.0848	0.0833	0.0843	0.0821273	0.091	0.0949	0.0891	0.0878	0.0868	0.087	0.0893	0.0891	0.0894	0.09	0.0888	0.0896	0.0904	0.0895	0.0881	0.087	0.0873	0.0892	0.0901	0.0907	0.091	0.0911	0.0912	0.0909	0.0896	0.0884	0.0902	0.0924121	0.0905	0.091	0.0919	0.0919	0.0917	0.0922	0.0925913	0.0923	0.0924	0.0932	0.094	0.0936	0.0936	0.0944
Dengue	3	5	0.0757	0.0706658	0.0702	0.0729969	0.0729	0.0782	0.0811	0.0782	0.0741	0.0731	0.0738	0.0741	0.0762	0.0762	0.0757	0.079	0.0782	0.0764	0.076	0.076	0.0759	0.0755	0.0747	0.0780528	0.079	0.0768121	0.0764	0.0777	0.0782	0.0767	0.0766	0.0778	0.0787	0.0775	0.0785	0.0786	0.0769	0.0771	0.078	0.0787	0.0786	0.0787	0.0795	0.0802579	0.0797	0.0794	0.0799
Dengue	3	5	0.00908	0.0062	0.0015	-0.00042	-0.00156	0.00263	0.00258	-0.00285	-0.00212	-0.000189	0.000732	0.000249	0.00261	0.00214	-0.000151	0.000855	0.000578	0.000267	0.000819	0.00116	-0.00109	-0.00237	0.00106	0.0022	0.00251278	0.00229	0.00022	0.00114	0.00224	0.00128	0.00188	0.00138	0.00118	0.00383	0.00432	0.00367	0.0033	0.00432	0.00486	0.0047	0.00425	0.00416	0.00492	0.00577	0.00526	0.00602	0.00638
Dengue	3	5	0.0274	0.0259	0.0256	0.0275	0.0287	0.0257	0.0229	0.0223	0.02188	0.0248	0.0282	0.0284	0.0259	0.0266	0.0292	0.0277	0.0267	0.027	0.0281	0.0268	0.0262	0.0271	0.0289	0.0308	0.0318898	0.0316305	0.0299	0.0298	0.0309	0.0319	0.0317	0.0314	0.0315	0.0322	0.0336	0.0341	0.0335	0.0336	0.0346	0.0357	0.0362	0.0357	0.036	0.0372	0.0378	0.0373	0.0373
Dengue	2	5	0.123527	0.122655	0.12236	0.122699	0.121645	0.128846	0.129941	0.122406	0.122405	0.121886	0.124314	0.131333	0.127369	0.124861	0.125565	0.123839	0.124422	0.124858	0.123163	0.119535	0.11905	0.121043	0.122798	0.12308	0.12249	0.121741	0.121475	0.120615	0.120091	0.120274	0.118998	0.118497	0.118813	0.119002	0.119637	0.119778	0.119284	0.119302	0.118665	0.118512	0.119791	0.120544	0.12096	0.121404	0.12222	0.121594	0.122122
Dengue	2	5	0.100395	0.113142	0.113488	0.105704	0.107127	0.109766	0.110377	0.108716	0.107603	0.107852	0.109017	0.109823	0.107077	0.106524	0.10807	0.107791	0.107957	0.107251	0.105693	0.107001	0.107024	0.105493	0.103926	0.105462	0.10663	0.105996	0.104539	0.103633	0.103606	0.103961	0.102681	0.102356	0.102704	0.102399	0.104272	0.104028	0.101422	0.102738	0.103405	0.103101	0.102764	0.103602	0.104587	0.105176	0.105344	0.106241	0.106869
Dengue	2	5	0.104083	0.109299	0.106341	0.0997	0.0977	0.104016	0.108367	0.107534	0.110017	0.106858	0.104178	0.107555	0.107654	0.106092	0.105289	0.107307	0.106075	0.104365	0.104108	0.103208	0.102778	0.10322	0.104373	0.10464	0.103544	0.101953	0.101872	0.102309	0.103382	0.104375	0.101233	0.100738	0.102042	0.101159	0.101601	0.101462	0.100502	0.101517	0.102528	0.102613	0.101752	0.101952	0.103122	0.104313	0.104188	0.104484	0.105014
Dengue	2	5	0.112021	0.11112	0.106197	0.104012	0.110167	0.110458	0.109532	0.110694	0.112929	0.111673	0.1104	0.112329	0.112201	0.111376	0.110882	0.111298	0.113707	0.112941	0.108202	0.108418	0.108376	0.107902	0.108233	0.109414	0.108755	0.106609	0.106311	0.107269	0.108181	0.108018	0.106712	0.105418	0.105119	0.106361	0.107403	0.107305	0.10624	0.105672	0.105848	0.106802	0.108121	0.108114	0.10867	0.109772	0.109982	0.109558	0.109714
Dengue	2	5	0.111264	0.109835	0.109364	0.108055	0.101969	0.107972	0.112956	0.110719	0.108282	0.109007	0.110171	0.108896	0.107957	0.108808	0.110098	0.108986	0.108038	0.107999	0.108497	0.107685	0.10583	0.105023	0.106964	0.107879	0.106639	0.104614	0.105254	0.107059	0.107179	0.104765	0.104686	0.104778	0.104392	0.103877	0.105548	0.105491	0.103242	0.103881	0.10503	0.10578	0.105839	0.105645	0.106609	0.107999	0.107699	0.107635	0.10814
Dengue	2	5	0.124106	0.119818	0.119841	0.123747	0.127655	0.125513	0.122817	0.122382	0.121971	0.122968	0.124605	0.125704	0.125889	0.123006	0.120323	0.123587	0.123494	0.124911	0.128408	0.121202	0.118063	0.119897	0.122848	0.124416	0.124121	0.122074	0.118861	0.120547	0.122335	0.120337	0.118735	0.118401	0.118907	0.119263	0.120314	0.120056	0.118608	0.119415	0.118754	0.11817	0.119416	0.11957	0.12043	0.121827	0.12211	0.121126	0.120926
Dengue	2	5	0.129996	0.129134	0.120747	0.114631	0.117725	0.127659	0.133469	0.130908	0.125318	0.124396	0.12583	0.125979	0.127111	0.12732	0.126234	0.124697	0.124504	0.124823	0.125027	0.126102	0.123339	0.120526	0.122698	0.12512	0.125288	0.123469	0.122406	0.123232	0.122775	0.119984	0.121939	0.12311	0.122078	0.120007	0.120798	0.121331	0.120503	0.121018	0.121026	0.121197	0.122077	0.120981	0.121626	0.123462	0.122983	0.123904	0.124552
Dengue	2	5	0.137723	0.134031	0.132559	0.133495	0.131022	0.135297	0.137007	0.133933	0.135788	0.139729	0.141622	0.139256	0.138463	0.138502	0.138832	0.139154	0.138199	0.138173	0.139468	0.138099	0.136011	0.135277	0.137105	0.13752	0.138309	0.138921	0.136354	0.136696	0.13674	0.134524	0.13677	0.137024	0.135094	0.133982	0.135204	0.136758	0.137171	0.136135	0.135498	0.135976	0.137298	0.136893	0.137351	0.138606	0.138653	0.138699	0.139119
Dengue	2	5	0.116064	0.112561	0.106335	0.104173	0.109985	0.113992	0.114264	0.111763	0.10935	0.11142	0.113785	0.112469	0.112814	0.113528	0.113753	0.113195	0.112478	0.113059	0.114249	0.110519	0.109866	0.111905	0.113498	0.113829	0.112778	0.11109	0.110275	0.113485	0.11544	0.112882	0.112072	0.11181	0.112012	0.112959	0.113978	0.114256	0.113796	0.113674	0.113735	0.114011	0.11442	0.114223	0.115094	0.116716	0.117299	0.116414	0.116326
Dengue	2	5	0.0684	0.0652	0.0628	0.0627	0.0637	0.0647	0.0645	0.0637	0.0663	0.0663	0.0657	0.0664	0.0647	0.0639	0.0647	0.0661	0.0676	0.0687	0.0686	0.0657	0.0641	0.065	0.0677	0.0677	0.0675	0.0676	0.0659	0.0668	0.068	0.0675	0.0675	0.068	0.0681	0.0671	0.0678	0.0687	0.069	0.0693	0.0689635	0.0688	0.0696	0.0695859	0.07	0.0709	0.0718	0.0712	0.0708
Dengue	3	5	0.0752	0.0772	0.0738	0.0709	0.0776	0.0779	0.0781	0.0794154	0.0716	0.0743	0.0793	0.0767	0.0768	0.0769	0.077	0.0789	0.0778	0.0758	0.0749	0.0749	0.0737	0.0729	0.0747	0.0757	0.0766	0.077	0.0752	0.0745	0.0755	0.0768	0.0736	0.0732	0.0744	0.073	0.0735	0.0741	0.0737	0.0737126	0.0741	0.0742	0.0739	0.0745	0.075	0.0754	0.0758	0.0748	0.0745
Dengue	3	5	0.0796	0.0881	0.0874	0.0812	0.0825	0.0842	0.0859	0.087	0.0847	0.0842	0.0847	0.0845	0.0844	0.0839347	0.0842	0.0868	0.0858	0.0839	0.0831586	0.0827415	0.081	0.0799	0.0818	0.0832	0.083	0.0814	0.0793	0.0807	0.082	0.0807076	0.0812	0.0809	0.08	0.0799	0.0805	0.0802368	0.0791	0.0795	0.0793	0.0792	0.0797287	0.0803897	0.0809	0.0814	0.0819	0.0814	0.0812
Dengue	3	5	0.0913	0.0941	0.0961645	0.0967	0.0946	0.0945	0.0938	0.0918	0.0906	0.0925	0.095545	0.0966	0.0917	0.0907	0.0933	0.0931	0.0933	0.0921	0.0899	0.0918767	0.0915	0.0907	0.0934	0.095646	0.0951	0.0926	0.0916	0.0916	0.0909	0.0893	0.0912	0.0913	0.0895	0.0889	0.0909	0.0915	0.09	0.0909	0.091	0.0908	0.0913	0.0915	0.0916	0.0916	0.0915	0.0914	0.0917
Dengue	3	5	0.0801	0.0806	0.0809	0.08	0.0772	0.0813	0.0861	0.0867	0.0803	0.0781	0.0801	0.083	0.0817	0.0791	0.0784	0.0822	0.0812	0.0787	0.0777	0.0781	0.0783	0.078	0.0777	0.0782	0.0784	0.0781	0.0773241	0.078	0.0783	0.077	0.0766	0.0761	0.0758	0.0765	0.0776	0.0776	0.0768	0.0774411	0.0771	0.0767	0.0773	0.0781	0.0785	0.0785	0.0784	0.0775	0.0776
Dengue	3	5	0.0802	0.0829	0.0776	0.072	0.0719269	0.0742	0.0762	0.0766	0.0753888	0.0719	0.0711727	0.0757	0.0751	0.0739	0.0739	0.0742	0.0742	0.0736	0.0727	0.0728	0.072368	0.0725	0.0743	0.0744	0.0737	0.0725	0.0703	0.0717	0.0727683	0.0707	0.0707	0.0709	0.0711	0.072	0.0728	0.0724	0.0711	0.0709967	0.0717	0.072	0.0712	0.0718	0.0723	0.0725	0.0727	0.0724	0.0726
Dengue	3	5	0.074	0.0756	0.0718	0.0666	0.0668	0.0753	0.079	0.0748	0.0755	0.0742	0.0727	0.0737	0.0752	0.0749	0.0735	0.0734	0.073	0.0725	0.0722	0.0718	0.0703	0.0697	0.0722	0.0729	0.0729	0.0722	0.0699	0.0719	0.0728	0.0691	0.0691	0.0705	0.0712	0.07	0.0712	0.0718	0.0705	0.0694	0.0701878	0.0712	0.0707	0.0704	0.0708	0.0718	0.0722	0.0717	0.0713
Dengue	3	5	0.0693	0.0724	0.0697	0.0655	0.0657	0.0701	0.0715	0.0686	0.0676	0.0688	0.07	0.0697	0.068	0.0657299	0.0651363	0.0685	0.068	0.0668	0.067	0.0665	0.0657	0.065	0.0648	0.0666817	0.0665395	0.0642	0.064	0.0643	0.0642	0.0634469	0.0634	0.0635	0.0636	0.0632	0.0639	0.0638	0.0632	0.0646	0.0646723	0.064	0.0639057	0.0641519	0.0645438	0.065	0.0654	0.0657	0.0658
Dengue	3	5	0.0822	0.0806	0.0736	0.0681834	0.0702	0.0767	0.0785308	0.075	0.0766	0.0756	0.0737	0.0737	0.0728	0.073295	0.074	0.0724	0.0752	0.0759	0.0721	0.0737	0.0731	0.0718	0.0736	0.0744	0.0743	0.0736	0.0737	0.0739	0.0735	0.072	0.0696	0.07	0.0715	0.0705195	0.0728	0.0728	0.0699	0.0716	0.0715	0.0708	0.0716129	0.072	0.0721	0.0722879	0.0731	0.0723	0.0719
Dengue	3	5	0.0672693	0.0646	0.061	0.0599	0.061	0.0644	0.0674645	0.0677	0.0616	0.0606	0.0634	0.0656	0.0623	0.0624	0.0658	0.0669	0.0646	0.0637	0.0656	0.0645287	0.063	0.0627	0.0641	0.0661	0.0658	0.0638	0.063	0.0637	0.0647	0.0647	0.0632	0.0632	0.0638	0.0627	0.0622	0.0624	0.0631	0.0638	0.0636	0.0636	0.0648	0.0639	0.064	0.0651	0.065	0.0644	0.0641
Dengue	3	5	0.0661	0.0685	0.0669	0.063	0.0618	0.0725	0.0729	0.0609	0.0654	0.0665	0.0648	0.0648	0.0657	0.0659	0.0654	0.065078	0.0668042	0.0673	0.0652	0.0646	0.0625	0.0615877	0.0646	0.0660103	0.0657	0.0647	0.0646	0.0655	0.0659	0.065	0.0646	0.0651	0.0651	0.0632	0.064	0.0649	0.0648	0.0654	0.0647	0.064	0.0648	0.065	0.0647	0.0645	0.065	0.0653	0.0652
Dengue	2	5	0.0829	0.0823	0.0779	0.0745	0.0748	0.0824	0.0848	0.0785	0.0735	0.0708	0.0721	0.0769575	0.0759	0.075894	0.0773	0.0761	0.0762	0.0764	0.0757	0.0741	0.0724	0.0728	0.0769459	0.0784	0.0763029	0.0735	0.0756	0.0772	0.0766	0.0744	0.0754705	0.0759	0.0755	0.076	0.0764	0.0765	0.0764	0.0765	0.0776	0.0777	0.0762	0.0774	0.0784	0.0785	0.0786	0.0784	0.0787
Dengue	2	5	0.0760206	0.0764	0.0811	0.0836623	0.0749	0.0776	0.0814	0.08	0.0781	0.0776	0.0787	0.0802	0.0775	0.0769	0.0789	0.0801	0.078	0.0768	0.0784	0.079	0.0778	0.0765513	0.0771	0.0792	0.0796	0.0783	0.0778	0.0795	0.0801	0.0779	0.077	0.0782	0.0795	0.0785	0.0795	0.0797	0.0786	0.0797	0.0799	0.0793	0.0789402	0.0792	0.0798	0.0806	0.0815	0.0811	0.0807
Dengue	2	5	0.084	0.079	0.0784	0.0805	0.077	0.0813	0.0823	0.0774	0.0785	0.0781	0.0768	0.0765	0.0771	0.0765	0.0761	0.0787	0.0791	0.0796	0.0809	0.078	0.0756	0.0762	0.0804	0.0821	0.0817	0.0801	0.0788	0.0804	0.0811	0.0788094	0.0785	0.0788	0.0791	0.0792	0.0799	0.0794	0.0781	0.0793	0.079	0.0788	0.0801	0.0798	0.0799	0.0804	0.0804	0.0813	0.0818
Dengue	2	5	0.0804	0.0858	0.0843	0.0793	0.0794	0.0811931	0.081	0.0789	0.08	0.0791	0.0789	0.0814861	0.081	0.0796	0.0792	0.0812	0.081	0.0801	0.079834	0.0809	0.0794	0.078	0.0798	0.0809	0.0811	0.0806	0.0802	0.0807	0.081	0.0806	0.0801	0.0793	0.079	0.0802	0.0805	0.0804	0.0801	0.08	0.0817	0.0825	0.0807202	0.0814	0.0822	0.0824	0.0831	0.0831	0.0835
Dengue	2	5	0.084	0.0818	0.0793	0.0791498	0.0808	0.0854	0.0857	0.0816	0.0823	0.0836	0.0821	0.0777	0.0811	0.0849	0.086	0.0846	0.0832	0.0823	0.0818	0.0821	0.0796	0.0786	0.0835	0.0846	0.0835	0.0823	0.0818	0.0836784	0.0843959	0.0822	0.0819	0.0822	0.0823	0.0819	0.0821	0.0828	0.0835	0.0833	0.0831	0.0833	0.0837	0.0838	0.0844515	0.0854	0.0856	0.0852	0.0851
Dengue	2	5	0.0844	0.095	0.0891	0.0771	0.0808	0.0884	0.0917	0.0891	0.0872	0.0836	0.0827	0.087	0.0876	0.0852	0.0836525	0.0877	0.0869	0.0851	0.0854	0.0854	0.084	0.0834	0.0856	0.0869	0.0864	0.085	0.0847	0.0861	0.087	0.086	0.0845765	0.0843	0.085	0.0856	0.087	0.0866	0.0847	0.0862	0.0867	0.0867	0.0875	0.0866	0.0874	0.0892	0.0888	0.0878	0.0877
Dengue	2	5	0.0979	0.0945	0.0883	0.0852	0.092	0.0968113	0.0966	0.0936	0.0952	0.0942	0.0924	0.0927	0.092	0.0939	0.0962	0.0931478	0.0946	0.095	0.0919	0.0926	0.0925	0.092	0.0929	0.0939	0.0938	0.0932	0.0949	0.0948	0.0939	0.0935	0.093237	0.0935	0.0939	0.0942	0.0946	0.0944	0.0935548	0.0935	0.0935	0.0937	0.0943505	0.0949	0.0957	0.0962944	0.0958	0.0949	0.0951
Dengue	2	5	0.100888	0.100316	0.0927644	0.0882	0.0933	0.0976	0.0968	0.0925	0.0924	0.0911	0.0912	0.0949	0.0968	0.0941	0.0908	0.094	0.0938	0.0925	0.0924	0.0931	0.0921	0.0913	0.093	0.0946	0.0945981	0.0932	0.0924	0.0925182	0.0928	0.0929	0.0924	0.0927	0.0931	0.0928	0.0931	0.0928	0.0917	0.0925254	0.0938	0.0944866	0.0939	0.0933	0.0939	0.0949	0.0947	0.0947	0.0952
Dengue	2	5	0.07	0.0676	0.0675	0.0683	0.066468	0.0684	0.0733	0.0767	0.0695	0.0691	0.0719	0.071	0.0683	0.069	0.0711	0.0684	0.0685	0.0685271	0.0669	0.0673	0.067	0.0673	0.0695	0.0692	0.0698	0.0707	0.0677	0.0688	0.07	0.0678	0.0668	0.0673	0.0683	0.0687	0.0691	0.0695	0.0696	0.0692	0.0688	0.0691	0.0702	0.0693	0.0695	0.0708	0.0711	0.0707	0.071
Dengue	2	5	0.0505	0.0527	0.0492804	0.0452	0.0491	0.0531	0.0536	0.051	0.0497	0.0482	0.0474	0.0484	0.0509	0.0506	0.0492	0.0515	0.0497	0.0478	0.0486	0.049	0.049	0.0489221	0.0495	0.0512427	0.051	0.049	0.0494	0.0501	0.0502	0.0494	0.0484621	0.0486	0.0494012	0.0495	0.0503966	0.0505	0.0496348	0.0501	0.0497668	0.0493	0.0499	0.0506	0.0511	0.0511	0.0507035	0.0507	0.0508
Dengue	3	5	0.189192	0.193389	0.189464	0.183607	0.184365	0.187129	0.189149	0.188826	0.185445	0.183324	0.184301	0.18805	0.189867	0.187944	0.186544	0.192384	0.1899	0.187063	0.189179	0.19051	0.190854	0.190637	0.190656	0.191484	0.19152	0.190709	0.190583	0.190758	0.19152	0.192406	0.190368	0.189201	0.190121	0.192546	0.192839	0.192404	0.192584	0.193976	0.193144	0.192351	0.193907	0.194246	0.194892	0.195532	0.194617	0.194627	0.195189
Dengue	3	5	0.0662	0.0666688	0.0575	0.0507	0.06	0.0642	0.0637	0.0616	0.0617	0.0601	0.0599	0.0631	0.0623	0.0613	0.0615	0.0623	0.0631	0.0625	0.0605	0.0602	0.0593	0.0589457	0.061	0.0635	0.0637	0.062	0.061491	0.0621	0.0618	0.0603	0.0613	0.0619	0.0615	0.061	0.0629	0.0632	0.0615779	0.063	0.0636	0.0634424	0.0631	0.0631	0.0641	0.0654	0.0655379	0.0649	0.0651
Dengue	3	5	0.0676	0.0601	0.054	0.0537	0.052	0.0526396	0.0569	0.0612	0.0558	0.0527	0.0533	0.0555	0.0559	0.0564	0.0571	0.0568	0.0557	0.056	0.0578	0.0570349	0.0552	0.0548	0.0573	0.0564	0.0569	0.0589	0.0573	0.0570026	0.0575	0.0575036	0.0568	0.0568	0.0572	0.0568	0.0576	0.0584	0.0587	0.0596	0.0588	0.0581	0.0594	0.0595	0.0597273	0.0602	0.0604	0.0604883	0.0611
Dengue	3	5	0.0865	0.0892	0.084	0.0767	0.0779	0.0865	0.0908	0.0866439	0.081058	0.0823	0.0844	0.0813	0.0823	0.0846	0.0856	0.0834334	0.0825	0.0835	0.0854	0.0842	0.0816	0.081	0.0844	0.0841	0.0836	0.0837	0.0817	0.0835	0.0859	0.0855	0.0836	0.0836	0.0845	0.0836	0.0845	0.0848	0.0841	0.0849	0.0853597	0.0857	0.0864	0.0864	0.0872	0.0884	0.0881	0.0882	0.0887
Dengue	3	5	0.087	0.0913041	0.083	0.0742452	0.082	0.0862	0.086665	0.0854	0.0843	0.0831	0.083	0.0847	0.0869	0.0867	0.0853	0.0864	0.0851	0.0838	0.084	0.0834	0.0818	0.0819	0.0855	0.0865	0.0858	0.0846	0.084	0.0857	0.0865	0.0845766	0.0849	0.0861515	0.0865	0.0844	0.0857	0.0867	0.086	0.0863	0.0863216	0.0866	0.0878	0.0874	0.088	0.0896	0.0902	0.0904	0.090306
Dengue	3	5	0.0873	0.0885	0.0885	0.0872	0.0861714	0.0916	0.0936	0.0894176	0.0872	0.0876	0.0891	0.09	0.0909	0.0923	0.0924	0.0889	0.0871	0.0883	0.0911	0.0911	0.0884	0.0863	0.088	0.089	0.0892	0.089	0.0891	0.0891	0.0892	0.0897	0.0891	0.0896	0.0902981	0.0893	0.0902	0.0907	0.0902	0.0905373	0.0907	0.0912	0.092286	0.092	0.0922	0.0931	0.094	0.0938	0.0938
Dengue	3	5	0.091	0.0885	0.0862	0.084	0.0837	0.0917	0.0949	0.0897	0.0873	0.0858	0.0859	0.0879	0.0885	0.088	0.0876	0.088	0.0861	0.085	0.0862	0.0864	0.0865	0.0861	0.0853	0.088	0.0887	0.0867	0.0868	0.0887	0.0885	0.0849	0.0867946	0.087	0.0862517	0.0885	0.0907543	0.0897	0.0861392	0.086	0.0881	0.0897	0.0889	0.0889403	0.0892	0.0896	0.0904	0.0904	0.0905
Dengue	3	5	0.103283	0.106374	0.100986	0.0926506	0.0893	0.0982	0.105558	0.103843	0.0974	0.0964104	0.0977	0.0971	0.10136	0.100804	0.097	0.0987	0.099	0.0978	0.0965	0.0981715	0.0962	0.0941	0.097	0.10053	0.100078	0.097	0.0984	0.0984	0.0983	0.099	0.0972	0.0968	0.0975	0.0976786	0.0992189	0.0993	0.0979	0.099	0.0996	0.0995	0.0993	0.0995	0.100313	0.101074	0.100904	0.101669	0.102468
Dengue	3	5	0.0678	0.0721	0.0745	0.0731	0.0707	0.0759	0.079	0.0763	0.074	0.0747	0.076	0.0755	0.0752	0.0751	0.0755	0.077	0.0774	0.0758	0.0732	0.0744	0.0725	0.0718	0.0771	0.0768	0.0755	0.0754	0.0751	0.0761	0.0767	0.0756	0.0742	0.0747	0.0761	0.076	0.0766	0.0767	0.076	0.0764	0.077	0.0772476	0.0772	0.0773	0.0779	0.0789	0.0798	0.0796	0.0794
Dengue	3	5	0.0708	0.0709	0.0707	0.0704	0.0707	0.0716	0.0749	0.0776	0.0685	0.0644	0.0683	0.0764	0.0721	0.0700624	0.0723	0.0718	0.0701648	0.0687	0.0683188	0.0696	0.0692	0.0688	0.0708	0.0722	0.0711	0.0688722	0.070058	0.0715	0.0714678	0.07	0.0707	0.0705	0.0701	0.0713	0.0714	0.0712	0.0714	0.0716	0.0725	0.0733	0.0733	0.0738	0.0738	0.0735	0.074	0.0744	0.0747
Dengue	2	5	0.089	0.0891	0.0879	0.0865	0.0859	0.0915	0.0936	0.0899	0.0896	0.089	0.088	0.0874	0.0881	0.0879	0.0869	0.0864	0.0878	0.088	0.0863	0.0867	0.0866	0.0857	0.0855886	0.0901	0.0897	0.0847	0.0855664	0.0871317	0.0877	0.087	0.0870527	0.0868	0.0864	0.0862	0.0872	0.0875	0.0865	0.0856	0.085899	0.0865	0.0863	0.0873724	0.0882	0.0883	0.088	0.0885	0.0887
Dengue	2	5	0.0763	0.0862	0.0833	0.0729	0.0724784	0.0761	0.0785	0.078	0.0772	0.0737	0.0716	0.0740538	0.0761	0.0781365	0.0795	0.0792	0.0783	0.0775	0.0768	0.0757	0.0744	0.0746	0.0774	0.0776	0.0772	0.0768	0.0752	0.0769	0.0775	0.0746	0.0752	0.0755	0.075	0.0753	0.0761	0.0761	0.0752	0.075	0.0749	0.0748	0.0748	0.0744	0.0756	0.0771	0.0763621	0.0763	0.0768
Dengue	2	5	0.0694	0.0689	0.069	0.0674	0.0601	0.0626991	0.0656	0.0641	0.0631	0.0614	0.0624	0.0675	0.0667	0.0629	0.0615	0.0674	0.0659	0.0634	0.0644	0.0651	0.0633	0.0619	0.0642	0.0645	0.0642	0.064	0.063	0.063775	0.0646	0.0639	0.0627	0.0624	0.0625	0.062107	0.063	0.0635	0.0630185	0.0635	0.0632	0.0628	0.0631	0.0629	0.0632	0.0638	0.0639	0.0634	0.0636
Dengue	2	5	0.0801	0.0815	0.0811	0.0813	0.0848	0.0880896	0.0896	0.0887357	0.0855	0.0863	0.0879444	0.0863	0.0853	0.0849	0.085	0.0854	0.0861	0.0869	0.0871	0.0851	0.0841	0.0847	0.0863	0.0875	0.0873	0.086	0.0854	0.087	0.0871	0.0843	0.086	0.087	0.0865	0.0867	0.0871	0.0867	0.0858	0.0863	0.0863	0.0858	0.0856	0.0866	0.0874	0.0876	0.0875	0.0875	0.0874
Dengue	2	5	0.103594	0.101422	0.0967	0.0929712	0.0911	0.100315	0.105932	0.102923	0.102848	0.101003	0.0999	0.101811	0.101949	0.100364	0.0996	0.103104	0.102309	0.1016	0.103024	0.100379	0.0986	0.0993	0.1019	0.10319	0.101577	0.0988	0.0994	0.101437	0.102566	0.1019	0.102211	0.102046	0.101631	0.101839	0.101897	0.101353	0.100346	0.0997	0.100458	0.101376	0.101231	0.101212	0.101067	0.101119	0.101993	0.10173	0.101817
Dengue	2	5	0.0703	0.0759	0.0737	0.067	0.0654	0.0719	0.0764	0.0744	0.07	0.0729	0.077	0.0755	0.0734936	0.0737	0.0744	0.0721	0.0727652	0.0745	0.0749	0.0726	0.071	0.0707	0.0712	0.0723	0.0732	0.0737	0.0737	0.0733	0.0728	0.0724	0.0715	0.0716	0.0723	0.0723	0.0721	0.0721	0.0725	0.0729	0.0726	0.0721	0.0721	0.0722	0.0726	0.073	0.0731	0.0723	0.0724
Dengue	2	5	0.068	0.0762	0.0758	0.0689	0.0696	0.0722	0.0739	0.0736	0.0729	0.0733	0.073	0.0709546	0.0718	0.0711	0.07	0.0728	0.0734	0.0719	0.07	0.0706	0.069	0.0679	0.071	0.0734	0.0734	0.0714	0.0694	0.0695	0.0701	0.0698171	0.069	0.0699	0.0708	0.0692	0.0708	0.0718	0.0708	0.0713	0.0708	0.0702	0.0705	0.0702	0.071	0.0724	0.0717	0.0713	0.0713
Dengue	2	5	0.0984	0.0943	0.0917	0.0924	0.0913	0.0988	0.101475	0.096	0.095	0.0917	0.0913	0.0966	0.0936	0.0921	0.0941	0.0961	0.0947	0.0929199	0.0929	0.0934	0.0926328	0.0921	0.094	0.0962	0.0958	0.0934	0.0932	0.0955682	0.0967	0.0944	0.0942	0.0929	0.0919	0.0939	0.0942	0.0937	0.0933	0.0932	0.093	0.0932	0.0942	0.0934	0.0938	0.0949	0.0938	0.0936	0.0939
Dengue	2	5	0.0903	0.0874919	0.0827	0.0799	0.0776	0.0788	0.0806	0.0806	0.0784	0.078	0.0781	0.077	0.0783628	0.0784	0.0779	0.0801	0.0789	0.0778	0.079	0.0799	0.0784	0.0771	0.079357	0.0807	0.0819	0.0822	0.0797	0.0798	0.0813	0.0819	0.0807	0.0805	0.0807	0.0798	0.0819	0.0829	0.0814767	0.0824968	0.083	0.0832	0.0838	0.0843	0.0845733	0.0849429	0.0855	0.085	0.085
Dengue	2	5	0.0806	0.0872	0.0865817	0.0806	0.0796	0.0835	0.085496	0.0829	0.0786	0.0792	0.0817	0.0818	0.0816	0.0805	0.0803	0.0838	0.0836	0.0818	0.0806	0.0801	0.0795	0.0797	0.0815	0.0826	0.082	0.0804	0.0804	0.083	0.0844687	0.0825	0.0804921	0.0816	0.0834	0.0823	0.0845	0.0851	0.0827247	0.0834	0.0841	0.084	0.0834	0.0836	0.0845	0.0855	0.0857	0.085	0.0849
Dengue	3	5	0.127948	0.127408	0.126042	0.125231	0.123974	0.130068	0.13412	0.131822	0.127495	0.129068	0.132094	0.131326	0.131464	0.130042	0.129125	0.132996	0.131743	0.130909	0.133256	0.131934	0.130067	0.130364	0.133949	0.13409	0.132788	0.131864	0.132333	0.132542	0.131815	0.13033	0.129747	0.130548	0.13111	0.129642	0.132237	0.133095	0.130833	0.131826	0.132241	0.132218	0.132568	0.132608	0.132931	0.13355	0.134002	0.133492	0.133492
Dengue	3	5	0.0699489	0.0733	0.0694	0.0632	0.0642	0.0711	0.0730077	0.0680141	0.0674	0.0671	0.0672	0.0677	0.0654	0.0656	0.068	0.0686	0.0684	0.0671	0.0656	0.067	0.0656	0.0636	0.0648	0.067	0.0669	0.0650462	0.066	0.0665	0.0659	0.0649	0.0662	0.0664	0.066	0.0669	0.0665	0.0658	0.0655	0.0654	0.0662	0.0665933	0.0659	0.0655	0.0661	0.0672	0.0673	0.067	0.0669
Dengue	3	5	0.0602	0.0621	0.0647	0.0663	0.064	0.0695	0.0725	0.0686355	0.0638	0.0657	0.0682	0.0649	0.0641	0.0658	0.0675	0.0652	0.0663	0.067	0.0651	0.0633	0.0647	0.066	0.0633	0.0645	0.0657453	0.0655	0.0647	0.0654	0.0655222	0.0641	0.0644	0.0653	0.0657	0.0647	0.0652	0.0653	0.0644007	0.0656	0.0649	0.064	0.065	0.0657	0.0655	0.0653	0.0665	0.0657	0.0653
Dengue	3	5	0.107553	0.107738	0.107428	0.104954	0.0981	0.103791	0.109711	0.10871	0.104669	0.105179	0.106814	0.105684	0.108077	0.106126	0.1025	0.105928	0.106787	0.105453	0.103593	0.102253	0.100699	0.101622	0.106828	0.107544	0.106474	0.105341	0.104184	0.10523	0.106337	0.105543	0.103233	0.103522	0.10508	0.104478	0.105344	0.10518	0.103681	0.104374	0.105247	0.105034	0.103591	0.104002	0.105262	0.106051	0.105184	0.105265	0.106356
Dengue	3	5	0.0753	0.0792	0.0758	0.0702	0.0682	0.0725	0.0754	0.074	0.0735	0.0752	0.0758	0.0729	0.0716	0.0717	0.0725	0.0733	0.0728	0.0729	0.0739	0.0724	0.0707618	0.0702	0.0711	0.0732	0.0731	0.0711	0.0711	0.0717	0.072	0.0716	0.0714	0.0716	0.0716	0.0712	0.0722119	0.0725	0.0717451	0.0728	0.072	0.0714	0.073	0.0728	0.0727259	0.0732	0.0734	0.0737	0.0742
Dengue	3	5	0.0957104	0.0958	0.0919	0.0871	0.0847	0.09	0.0932	0.0911	0.0918	0.093	0.0933	0.0922	0.092	0.0934	0.0945	0.0925	0.0922	0.0926	0.0925	0.0922	0.0911	0.091	0.0934	0.0954	0.0947	0.092	0.0905	0.092	0.0931	0.0917	0.0918	0.0923	0.0925	0.0924	0.0928	0.0931	0.093	0.0924	0.092	0.0919	0.0922	0.0929	0.0943	0.0955	0.0944	0.0942	0.0945
Dengue	3	5	0.0767	0.0885	0.0836	0.0716	0.0762	0.0824	0.0835	0.0803	0.0826	0.0824	0.0806	0.0798	0.0802	0.081611	0.0826	0.0819	0.0818	0.0819	0.081	0.0776	0.077	0.0791	0.0817	0.0836	0.0832	0.0814	0.0817	0.0825	0.0821989	0.0806	0.0816	0.0802	0.0782	0.0797	0.0807	0.0808	0.0809	0.0817	0.0809	0.0801	0.0808	0.0812	0.0818	0.0823283	0.0821	0.0821	0.0822
Dengue	3	5	0.0797	0.0851	0.078	0.0697	0.0747	0.0777	0.0772	0.0752	0.0763	0.0766	0.0765	0.0765	0.0757	0.0759	0.0771	0.0774	0.078444	0.0793	0.0792758	0.0786	0.0754	0.0735	0.0765	0.0786	0.0789	0.0779	0.0769	0.0764	0.0766	0.077	0.0762	0.0764	0.0774	0.0777	0.0781961	0.0776	0.0761734	0.0771	0.0777	0.0777	0.078	0.0784	0.0787	0.0789	0.0796	0.0795	0.0791
Dengue	3	5	0.072	0.0809	0.0812	0.0743	0.0706	0.0750335	0.077	0.0727	0.0692	0.0734	0.0777	0.0749	0.0737	0.073	0.0731053	0.0757	0.0763	0.0758	0.0751	0.0733	0.0724472	0.0728	0.074	0.0747727	0.0763	0.077	0.0727	0.0747	0.0771	0.0747	0.0727056	0.0731788	0.0746312	0.0743	0.0758	0.0755	0.0731198	0.0741	0.0748	0.0751	0.0752002	0.0746	0.0751	0.0761	0.0759	0.0758	0.0763
Dengue	3	5	0.0844	0.0911	0.0846	0.0748	0.0801	0.0853	0.0833	0.0777	0.0839	0.0851	0.0821	0.08	0.0822	0.0816	0.0793	0.0816	0.0823	0.081	0.0791543	0.0812	0.0805132	0.0786	0.079	0.0819	0.0821771	0.08	0.0804456	0.0804	0.0799	0.0797	0.0805	0.0803	0.0792	0.0784837	0.081	0.0818	0.0798	0.0812	0.0804	0.0793	0.0804	0.0805	0.0808	0.0813	0.0812256	0.0816	0.0818
RRV100001.asd	2	3	0.134878	0.135646	0.127159	0.118365	0.120613	0.125771	0.128436	0.127491	0.126596	0.128889	0.129268	0.124661	0.127315	0.12873	0.127933	0.129307	0.130416	0.130571	0.12945	0.126166	0.127775	0.13009	0.127345	0.12849	0.129615	0.128914	0.127426	0.128468	0.129604	0.128858	0.1286	0.127928	0.127693	0.129067	0.128631	0.128389	0.129176	0.129497	0.128933	0.128909	0.130327	0.130169	0.129928	0.130325	0.131281	0.131094	0.131336
RRV100002.asd	2	3	0.0799564	0.0871523	0.0843	0.0768	0.0728	0.0775	0.0802	0.0772	0.0764	0.0761	0.0765	0.0773723	0.0736	0.0743	0.0786	0.079	0.0775	0.0759	0.0752	0.0742	0.0734	0.0738	0.0758	0.0757	0.0756	0.0757	0.0742	0.0747122	0.0756	0.074964	0.074	0.0748	0.0758	0.0739	0.0751	0.076	0.075	0.0744	0.0746	0.0748	0.0744	0.075	0.0753684	0.0757	0.0764567	0.0770636	0.0773
RRV100003.asd	2	3	0.0703	0.076	0.0726	0.0672	0.0710836	0.0741	0.0749	0.0737	0.0717	0.0722	0.0746	0.0762	0.0723	0.072	0.0746	0.073	0.0754	0.0756	0.0715	0.0733	0.0734	0.073	0.0748	0.0744	0.0744832	0.0749	0.073	0.0742	0.0753	0.074	0.0739	0.0743171	0.0744	0.0737	0.0751	0.0754	0.0739	0.0741	0.0743	0.0749	0.0762	0.0749	0.0747	0.0760673	0.0765	0.0768	0.0773
RRV100004.asd	2	3	0.101828	0.103522	0.103667	0.10237	0.102477	0.105277	0.105415	0.102469	0.103207	0.106278	0.107054	0.103109	0.102611	0.103465	0.105294	0.108754	0.107301	0.105524	0.10624	0.106227	0.103482	0.101605	0.104307	0.104465	0.104928	0.105752	0.103845	0.105435	0.10732	0.106417	0.104665	0.104536	0.10513	0.104355	0.1053	0.106172	0.105904	0.105021	0.104965	0.105512	0.10608	0.106846	0.107142	0.107247	0.108054	0.108249	0.108963
RRV100005.asd	2	3	0.115926	0.11255	0.109491	0.109004	0.106938	0.112979	0.118677	0.117885	0.109199	0.110164	0.115802	0.117703	0.117702	0.117206	0.116204	0.113924	0.113868	0.114738	0.115274	0.1158	0.115119	0.114004	0.113953	0.116462	0.117007	0.115252	0.115175	0.115438	0.115527	0.11516	0.114154	0.114106	0.114678	0.114769	0.115675	0.115944	0.115263	0.115252	0.114489	0.114154	0.115225	0.11534	0.115924	0.117028	0.11765	0.117851	0.11813
RRV100006.asd	2	3	0.117519	0.11624	0.112932	0.110211	0.110162	0.113908	0.116072	0.115448	0.117327	0.116472	0.114227	0.113375	0.116231	0.116802	0.115969	0.118785	0.117723	0.114816	0.112913	0.11406	0.114571	0.115108	0.117105	0.117919	0.117221	0.115592	0.11434	0.116842	0.118156	0.115359	0.115052	0.115765	0.115945	0.114624	0.11647	0.117074	0.11516	0.114942	0.11584	0.116673	0.116611	0.11705	0.11742	0.117804	0.11869	0.11814	0.11806
RRV100007.asd	2	3	0.0975	0.0982	0.0994	0.0988	0.0913	0.096	0.0981	0.0937	0.099	0.101457	0.101543	0.101536	0.0977	0.0977	0.100488	0.0992	0.0988844	0.0995	0.100142	0.0991	0.0972	0.0972	0.100375	0.100051	0.0998	0.10038	0.0996	0.099	0.0989	0.099	0.0979	0.0978	0.098	0.0971	0.0987	0.0993	0.098	0.0983	0.0992	0.0995	0.0987	0.0989	0.0997	0.10078	0.101335	0.101127	0.100891
RRV100008.asd	2	3	0.0956	0.0982	0.0978	0.0955	0.0957	0.0964355	0.0991	0.10163	0.0962	0.0973	0.100765	0.0999	0.0965	0.095374	0.0972	0.0994	0.0993	0.0984	0.0979	0.0971	0.0959	0.0958	0.098	0.099	0.098509	0.0974	0.0978	0.0984	0.0978	0.0958	0.0956	0.0966	0.0972	0.0959267	0.0969917	0.0978	0.0971	0.0963913	0.096	0.0964	0.0975	0.0982	0.0983	0.0983	0.0986776	0.0994	0.0997
RRV100009.asd	2	3	0.0946	0.0904	0.0849	0.082	0.085	0.0887	0.0901135	0.089562	0.0912	0.0896	0.0889246	0.0922	0.0915	0.0914	0.0923	0.0914	0.0916	0.091	0.0892	0.0891	0.0893	0.0899	0.091	0.0913	0.0909	0.0901	0.0894	0.0901	0.0909	0.0904	0.0891	0.089	0.09	0.0908	0.0908	0.0903	0.0899	0.0904	0.0899	0.0893	0.0897	0.0903	0.0907768	0.0909	0.091	0.0908	0.0908
RRV100010.asd	2	3	0.107581	0.10578	0.102948	0.102139	0.102748	0.105196	0.106481	0.105413	0.103274	0.103765	0.105356	0.105909	0.106426	0.107138	0.107088	0.104956	0.105433	0.106777	0.106703	0.103235	0.101258	0.102356	0.105851	0.1061	0.105667	0.105765	0.105765	0.105564	0.104898	0.103985	0.104483	0.104734	0.104945	0.105898	0.105125	0.104491	0.104862	0.105168	0.105279	0.105541	0.106177	0.106326	0.106749	0.107264	0.107045	0.106862	0.106979
RRV200001.asd	3	3	0.0848	0.083423	0.0753	0.07	0.0748	0.0803	0.0818	0.0787	0.0745731	0.0763	0.08	0.0804	0.079	0.0798744	0.0816371	0.0796	0.08	0.0812	0.0812	0.0792	0.0778565	0.0772	0.0769	0.0797	0.0809	0.0796	0.0785	0.0785	0.0791	0.0795	0.0794	0.079	0.0785	0.0780467	0.0801495	0.0811	0.0798	0.0793	0.0795	0.0804	0.0815	0.0807	0.081	0.0826	0.0834	0.083	0.0831
RRV200002.asd	3	3	0.0945	0.105617	0.103544	0.0923	0.0901	0.101443	0.106505	0.0988	0.0926	0.0923	0.0953	0.0977	0.0989	0.0985	0.097733	0.0985	0.0980824	0.0977	0.0974908	0.0947	0.0933	0.0941	0.0963	0.0972	0.0963	0.0948	0.0958	0.0976	0.0979	0.0961	0.0965	0.0967	0.0961	0.0954	0.0974	0.0975	0.0952	0.0972	0.0986	0.0989	0.0987	0.0999	0.100685	0.101011	0.102213	0.102785	0.103407
RRV200003.asd	3	3	0.106369	0.11506	0.112815	0.106049	0.108753	0.109132	0.110699	0.113556	0.11085	0.108415	0.109637	0.114519	0.113652	0.11086	0.109757	0.11263	0.112261	0.110726	0.110281	0.111288	0.108856	0.10703	0.110647	0.111224	0.111373	0.111941	0.111428	0.111695	0.112291	0.112283	0.110513	0.109212	0.109608	0.111846	0.112047	0.111514	0.111492	0.112421	0.112088	0.111825	0.113147	0.11463	0.115438	0.116058	0.11774	0.117629	0.118079
RRV200004.asd	3	3	0.124469	0.127049	0.12424	0.1194	0.117968	0.118317	0.120867	0.124499	0.125829	0.124593	0.123595	0.124905	0.125327	0.124705	0.12363	0.123072	0.124049	0.124257	0.122857	0.122842	0.120261	0.119358	0.124451	0.125005	0.123547	0.122462	0.123077	0.124187	0.124174	0.122658	0.122567	0.122173	0.121892	0.122946	0.124346	0.124231	0.122927	0.123837	0.124656	0.124617	0.124005	0.125472	0.126555	0.127067	0.128515	0.129224	0.129757
RRV200005.asd	3	3	0.135701	0.139311	0.137759	0.133444	0.134517	0.142386	0.144064	0.137969	0.13949	0.138949	0.13983	0.145131	0.144117	0.144139	0.144618	0.140083	0.139917	0.142	0.14326	0.141928	0.139809	0.139383	0.14195	0.141316	0.140739	0.141393	0.141877	0.141816	0.141101	0.140049	0.139755	0.14076	0.142205	0.142651	0.142373	0.141784	0.141397	0.141832	0.14296	0.143576	0.143017	0.143573	0.144895	0.146105	0.146148	0.146132	0.146991
RRV200006.asd	3	3	0.11371	0.116413	0.114042	0.110026	0.111358	0.117651	0.121506	0.119926	0.116287	0.11586	0.116034	0.11436	0.117321	0.119149	0.118267	0.1165	0.116382	0.11656	0.116124	0.116341	0.115174	0.114012	0.114966	0.117552	0.117875	0.116206	0.116872	0.116396	0.115842	0.1162	0.115939	0.116096	0.116309	0.115864	0.117259	0.117382	0.115974	0.117538	0.117775	0.117155	0.117178	0.118124	0.119472	0.12076	0.121578	0.120473	0.120481
RRV200007.asd	3	3	0.0742	0.0727	0.0684	0.0667	0.0706603	0.073	0.0734	0.0731	0.075	0.0729	0.0712	0.0741	0.075	0.075	0.0748	0.0745	0.0748	0.0757	0.0764438	0.075	0.0734938	0.0733	0.0750568	0.0772	0.0767	0.0742	0.0734	0.0752	0.0769	0.0765	0.0751	0.0753	0.0762	0.0759	0.0772	0.0773	0.0759	0.0762	0.0769	0.0774	0.0774	0.0786	0.0789	0.0787	0.0799	0.0797	0.0794
RRV200008.asd	3	3	0.08	0.0843	0.0833	0.0795	0.0804199	0.0869	0.0897	0.0867	0.0863	0.0844	0.0849	0.0902	0.091287	0.0891	0.0867	0.0878	0.0893	0.0893	0.0883	0.0905	0.0892	0.0875951	0.0904	0.0904	0.0904	0.0912	0.0905	0.0896	0.0894	0.09	0.0903	0.0901	0.0895	0.0892	0.0909	0.0914	0.0905	0.0926	0.0927	0.0919	0.0924	0.0929	0.0935	0.0942	0.095	0.0949	0.0953
RRV200009.asd	3	3	0.0981	0.0979	0.0940771	0.0896	0.0866	0.0936	0.0981535	0.0961	0.0975	0.0952	0.0941	0.0981	0.0981	0.0963	0.0959	0.0992	0.0988147	0.0968749	0.0958	0.0963	0.0952	0.095	0.0988	0.0995	0.098	0.0966	0.098	0.0993	0.0991	0.0971	0.096	0.0968	0.0976	0.0964	0.099	0.100092	0.098	0.0979	0.0985987	0.0994	0.0999	0.100573	0.100891	0.100863	0.100839	0.101083	0.101208
RRV200010.asd	3	3	0.0943676	0.0978	0.0913	0.0833	0.0862	0.0872	0.0892	0.0924	0.0920148	0.0926	0.0929	0.0916	0.0934	0.0947	0.0939	0.0918	0.093594	0.0956	0.0952951	0.094	0.0916932	0.0912	0.0948	0.0968	0.0965	0.095	0.0955	0.0964	0.096175	0.0945	0.0947266	0.0949	0.0952	0.0968644	0.0977	0.0977	0.0974111	0.0980175	0.0984	0.0987	0.099	0.0989	0.100001	0.101405	0.100657	0.100565	0.101164
VM100001.asd	2	10	0.0532	0.0553	0.0517	0.0470509	0.0498	0.0556	0.0571	0.0535	0.0529	0.0519	0.0509607	0.051	0.0519	0.0526	0.0527	0.0526	0.0538	0.0528	0.0494	0.0502	0.0511	0.0512	0.0513	0.0547	0.0554	0.0532	0.0535	0.0545	0.055	0.0544	0.0532	0.0529	0.0533	0.0538	0.0559	0.056	0.0539	0.0546	0.0551	0.0547367	0.054	0.0561	0.0569	0.056	0.0559	0.057	0.0575
VM100002.asd	2	10	0.0431	0.0379	0.0382	0.0417624	0.0385	0.0345	0.035	0.0391	0.0375	0.0373	0.0379	0.0374	0.037	0.0363	0.0361	0.0377	0.0374	0.0366	0.0361	0.0342	0.0339	0.0356	0.038	0.0385	0.0373	0.0361	0.0369	0.0384	0.0383	0.0359	0.0367	0.0376	0.0373755	0.03657	0.0376	0.0383	0.0381	0.0385	0.0389	0.0387288	0.0377	0.037382	0.0382	0.0391	0.0383382	0.0378	0.0381
VM100003.asd	2	10	0.0566912	0.0605	0.06	0.0556	0.0524	0.0585	0.0622	0.0592	0.0581	0.0561	0.0547	0.0556	0.0567	0.0578	0.0583	0.058	0.0573	0.0568	0.0567	0.056	0.056	0.0566	0.0572	0.0587	0.0584	0.0564	0.0556	0.0578	0.0592	0.0577	0.0581	0.0581	0.0574	0.0567	0.0587	0.0594	0.0578	0.0587543	0.0583	0.0581	0.0598	0.0584	0.0583	0.0598	0.0596	0.0591	0.0591
VM100004.asd	2	10	0.0822	0.0865	0.0844	0.0789	0.0735	0.0764	0.0834	0.0875951	0.0798	0.0796	0.0829	0.0821	0.0789	0.0796	0.0829	0.0828	0.0822	0.0813	0.0802	0.0791	0.079	0.0802	0.0825	0.0841	0.083	0.0806683	0.0819	0.0836	0.0829	0.08	0.0823	0.0828	0.0813	0.081	0.0825	0.0827	0.0813	0.0823	0.0826	0.0826	0.0831	0.082	0.0822	0.0837	0.0838	0.0839	0.0838
VM100005.asd	2	10	0.0613	0.0659	0.0613	0.0537	0.0546855	0.0591	0.0637	0.0652	0.0592	0.0582917	0.0602	0.0606	0.0619	0.0621	0.0614	0.0612	0.061	0.0602	0.0591	0.0594	0.0582	0.058	0.0615	0.0622	0.063	0.0635283	0.0598908	0.0606	0.0626	0.0624	0.0617	0.0617	0.0618	0.0609	0.0632	0.0642	0.0624614	0.0621	0.0625	0.0632	0.0638	0.0636	0.0638213	0.0643	0.0641	0.0634	0.0637
VM100006.asd	2	10	0.0708	0.0758	0.0715	0.0643	0.0657	0.0689	0.0707	0.0705	0.0707	0.0722	0.0742	0.0752	0.0734	0.0699	0.0682	0.0722	0.0751	0.0745	0.0716	0.0726	0.0716	0.0705	0.0725	0.0746	0.074	0.0719	0.0729141	0.0737	0.0739	0.0736	0.072	0.0733	0.0753	0.0736	0.0736	0.0741	0.0742	0.0746	0.0749	0.0746	0.0738	0.0744	0.0756	0.0764	0.0759	0.0753	0.0753
VM100007.asd	2	10	0.101321	0.0943	0.0875	0.0848	0.0852	0.0911	0.0955	0.0943	0.0886	0.0878	0.0902	0.0917	0.091	0.0911	0.0926	0.094	0.0918	0.0892	0.0887	0.09	0.0904	0.0906	0.0918	0.0926	0.0919	0.0904	0.0901	0.092	0.0926	0.0904	0.0917	0.0911	0.0896	0.091	0.0921	0.092	0.0912	0.0917	0.0914	0.0914	0.0924607	0.0918	0.0921	0.0932	0.0927	0.0922	0.0923927
VM100008.asd	2	10	0.0657	0.0741	0.079	0.0776	0.0739	0.0787	0.0815	0.079	0.081	0.0773	0.0742131	0.0779	0.0801	0.0799	0.0791	0.0807	0.0811	0.0812	0.0816	0.0804	0.0794	0.0796	0.0817	0.0837	0.0838	0.0831191	0.0856265	0.0857	0.085	0.0849377	0.0828189	0.0836	0.0858	0.0855	0.0872	0.0881	0.0873	0.0876	0.0873	0.0876	0.0892	0.0887	0.089	0.0901	0.0904	0.0904	0.0908
VM100009.asd	2	10	0.109595	0.105684	0.101328	0.100311	0.10117	0.102078	0.103034	0.103858	0.103695	0.104113	0.10449	0.103863	0.101318	0.104053	0.109093	0.107399	0.106844	0.106192	0.104577	0.104352	0.104429	0.105183	0.107006	0.108214	0.108151	0.107302	0.107139	0.108169	0.109439	0.109843	0.108348	0.107952	0.108643	0.109002	0.109577	0.109016	0.107923	0.109909	0.110388	0.110043	0.110465	0.110948	0.111054	0.111447	0.113303	0.112361	0.11204
VM100010.asd	2	10	0.0396	0.0454	0.0436	0.0368	0.0361	0.0412	0.0423	0.0382	0.0406	0.041	0.0396109	0.0382	0.0360175	0.0359	0.0382	0.0412	0.0417	0.0408	0.04	0.0398	0.0392	0.0385	0.0385	0.0407	0.0416	0.0405	0.0404089	0.0412344	0.041	0.03929	0.0408	0.0418	0.0413	0.0406	0.0423	0.0429	0.0414	0.0419	0.0423	0.0425	0.0427	0.0424	0.0426	0.0432	0.043	0.0426	0.043
VM200001.asd	3	10	0.028	0.0263	0.0187	0.0142	0.0191	0.0267	0.0291	0.0251	0.0226918	0.0224	0.0232	0.0237	0.0233	0.0225	0.0223423	0.0234	0.0245	0.0246	0.0235825	0.0221841	0.0209	0.0209	0.0229	0.0239	0.0248005	0.0252	0.0233	0.0245	0.0257	0.024	0.023354	0.0241	0.0251	0.0249091	0.0263	0.0267	0.0257	0.0268	0.0266349	0.0259	0.0261	0.0263	0.027	0.0278	0.0277	0.027	0.0273
VM200002.asd	3	10	0.0353	0.0306709	0.0260409	0.0245	0.0237	0.0305	0.0323	0.0265	0.0259061	0.0258	0.0266	0.0287	0.0273474	0.0258	0.0254	0.0262	0.0262	0.0258668	0.0257	0.0269	0.0259021	0.0251	0.0276	0.0274169	0.027	0.0268804	0.0258	0.0279	0.0293	0.0273	0.0267	0.0277	0.0286	0.0279	0.0292	0.0296	0.0283781	0.0285	0.0284	0.0283329	0.0285	0.0278	0.0286769	0.0302	0.0293	0.0292	0.0297
VM200003.asd	3	10	0.0438	0.0477	0.0453	0.0393225	0.0376	0.0444	0.0476	0.0432	0.0404	0.040056	0.0411	0.0417	0.0414	0.0405	0.0397	0.0397	0.0401	0.0401	0.0397	0.0396	0.0395	0.0393	0.0396	0.0418	0.042	0.0404	0.0409	0.0427	0.0421	0.0387	0.0411	0.0430971	0.043	0.0415	0.0432	0.0435	0.0417	0.0428	0.0428	0.0421	0.0423	0.0434694	0.0438	0.0435	0.0438	0.0441	0.0444
VM200004.asd	3	10	0.0454	0.05	0.0449	0.0368	0.0385485	0.0434	0.0434	0.0383	0.0385	0.0398	0.0398	0.038059	0.0393493	0.0408	0.0414	0.0416	0.0408	0.0403	0.04	0.0376	0.0367	0.0379	0.0404	0.0419	0.0419	0.0406	0.0390197	0.0402	0.0419	0.0421	0.0407054	0.0411	0.042	0.0409	0.0421	0.0423	0.0408	0.0412	0.0420336	0.0425008	0.0422	0.0414136	0.0418	0.0429	0.0435	0.0431	0.0428
VM200005.asd	3	10	0.0418	0.0519	0.047	0.0358	0.0423	0.0489671	0.0492	0.044	0.0418	0.0436	0.0455	0.0442	0.0454	0.0449	0.0436	0.0459	0.0451	0.0432	0.0426	0.0453	0.0453	0.044	0.0449	0.0453	0.0455045	0.0456	0.0451	0.0466	0.0473	0.0457396	0.0457	0.0467	0.0473	0.0462	0.0471151	0.0475	0.0466773	0.0472	0.0479	0.048	0.0475	0.0468	0.0478	0.0494	0.0489	0.0488	0.049
VM200006.asd	3	10	0.0437	0.0519	0.0471	0.0374	0.0411	0.0479	0.0479	0.041	0.0396	0.0414	0.0438	0.0447	0.0454	0.0444	0.0427	0.0428	0.0434539	0.0443	0.0448	0.0437	0.043	0.0429	0.043	0.0452	0.0455	0.0436	0.0431	0.0435122	0.0441	0.0442	0.0431	0.0435	0.0446	0.0445	0.0447	0.0447	0.0445	0.0444306	0.0447	0.0449	0.0449	0.0443	0.0447	0.0456	0.0458	0.0451	0.0453
VM200007.asd	3	10	0.0699	0.0686	0.0665	0.0646	0.0630509	0.0643	0.0649	0.064	0.0643	0.0658	0.0657	0.0627	0.0616618	0.062	0.0628	0.0629	0.063298	0.0635	0.0632204	0.0633	0.0624	0.062	0.0635	0.0638	0.0635	0.0633	0.0636	0.0655	0.0658	0.0632	0.064	0.0647	0.0644	0.0637	0.0656	0.0657	0.0637	0.0654	0.0655901	0.0651	0.0657	0.0652	0.0652286	0.0657	0.0654	0.0658	0.0664
VM200008.asd	3	10	0.0498	0.0456	0.0417	0.0407283	0.0419	0.0455	0.046	0.0432	0.0444	0.044	0.0432	0.0439	0.0438	0.0446242	0.0453	0.0437	0.044	0.0444	0.0438	0.0435	0.042	0.0415	0.0447504	0.0469357	0.0464	0.0438482	0.0421	0.045	0.047	0.0446	0.0439	0.0443	0.0448	0.0448	0.0461	0.0469	0.0466	0.0458	0.0455	0.0461	0.0469	0.0457	0.0457	0.047	0.0475	0.0462	0.0459
VM200009.asd	3	10	0.0347	0.0362	0.0326	0.0289	0.0315	0.0295	0.0312	0.0366	0.0324	0.0304	0.0298	0.0285	0.0311	0.0314	0.0297	0.0311	0.032	0.0319	0.0310755	0.0311617	0.0303	0.0297	0.0313	0.0319698	0.0325	0.0329	0.0322	0.0333295	0.0338397	0.0322	0.0322	0.0328	0.0329	0.0318	0.0337	0.0341	0.0324	0.0341	0.0337	0.033	0.0344	0.034	0.0339	0.0343	0.0341	0.0343	0.0345
VM200010.asd	3	10	0.0396	0.0416	0.0407	0.0378	0.0363	0.0401	0.0431	0.0427	0.0416	0.0393	0.0389	0.0414	0.0356	0.0347	0.0395	0.0422	0.0400557	0.0387	0.0405	0.0399	0.0372	0.0363	0.0401	0.0406	0.0399	0.0393	0.0385894	0.04	0.0414	0.0411	0.0401	0.0395	0.039227	0.0389	0.0407	0.0411	0.0397	0.0406	0.0402	0.0397	0.0407	0.0404	0.0399	0.0401	0.0412	0.0407	0.0406
BFV	1	1	0.0766	0.0729	0.0716	0.0731	0.0737	0.0761	0.0767	0.074	0.0695	0.0651	0.0647169	0.0696	0.0697283	0.0679	0.0670886	0.0693	0.0685	0.0658	0.0641	0.0682	0.0682	0.0655	0.0651	0.065	0.0649	0.065	0.0653	0.0653	0.0645	0.0635	0.0644	0.0642	0.0633	0.0631	0.0634	0.064	0.0645	0.0643	0.0627	0.0618245	0.0631	0.0629341	0.0621	0.0617	0.0628	0.0628	0.0624
BFV	1	1	0.0604	0.0637	0.0609	0.0571	0.0607	0.0603	0.0606	0.0622	0.0582	0.0577	0.0584	0.0571	0.0585	0.0578	0.0557	0.0568	0.0565	0.0562	0.0573574	0.0593	0.0576505	0.055	0.0549	0.0538	0.0534	0.0538352	0.0542	0.0534	0.0527	0.0531	0.0517	0.051	0.0512	0.0513	0.0513	0.0517	0.0524	0.052	0.0514331	0.0511	0.0512	0.051	0.0503	0.0497	0.0506627	0.0512	0.0513
BFV	1	1	0.0319	0.0354	0.0307223	0.025	0.0312	0.0343	0.0352	0.0344	0.0291209	0.0284	0.0296	0.0288	0.0282	0.0276	0.0282	0.0314	0.03	0.0286	0.0298	0.0283	0.0265	0.0262	0.0278	0.0263	0.0251	0.0255	0.0261	0.027	0.0269	0.0256	0.0258	0.0256	0.025	0.0245	0.025	0.0254	0.0252	0.0254	0.0245	0.024	0.0251	0.0248	0.024	0.0236	0.0243	0.0245	0.0244
BFV	1	1	0.0548	0.065	0.0639	0.0565	0.0585	0.0576	0.0586	0.0617	0.0585	0.056	0.0562	0.0585	0.0587	0.0557	0.0531	0.0563	0.0569	0.0557	0.0548	0.0557	0.0562	0.0559	0.0551	0.0547	0.0535	0.0527	0.0552	0.0553	0.0545	0.0545	0.0533	0.0524	0.0526	0.054	0.0531	0.0527	0.0535	0.0526	0.0519	0.0518	0.0519	0.0522034	0.052	0.0515953	0.0520137	0.0519	0.0519203
BFV	1	1	0.0892	0.0918	0.0906	0.0866	0.083	0.0838	0.0857	0.0861	0.0839	0.0827	0.0827	0.082802	0.0812	0.0809	0.0828	0.0859	0.0818	0.0789	0.0817	0.0824	0.0809	0.0793	0.0799	0.0791	0.0785	0.0789	0.0803444	0.0802	0.0795	0.0793	0.0789	0.078238	0.0778	0.078	0.078	0.0788	0.0798073	0.0784	0.0774	0.0775	0.078	0.0777	0.0775	0.0776	0.0781	0.0784	0.0783
BFV	1	1	0.0728	0.0766	0.0756	0.0715208	0.0727	0.0778	0.0790781	0.0754	0.0756	0.0716	0.0696	0.0745	0.0734	0.0704	0.0696411	0.0736	0.073	0.0708	0.070292	0.0718	0.0726	0.0717	0.0697	0.0695	0.0703	0.0708	0.0705	0.0702	0.0699	0.0695202	0.069	0.0684	0.0682	0.0691	0.0695	0.0696	0.0697	0.0695069	0.068958	0.0688	0.0694	0.0688	0.0679	0.0678	0.0688	0.0687	0.0686
BFV	1	1	0.0351	0.0377	0.0385	0.0362	0.0346047	0.0384	0.0398	0.0367	0.0359	0.034	0.033584	0.0364	0.0357	0.034	0.0335	0.0354	0.0334	0.031	0.0312	0.0341	0.035	0.0332	0.0306	0.031138	0.0319	0.0321	0.0332	0.0329	0.0322	0.0319	0.0316	0.031	0.0306	0.0315	0.0318	0.0316	0.0309	0.0301	0.0299427	0.0303	0.0305	0.03	0.0297	0.03	0.0309	0.0311	0.0311
BFV	1	1	0.0283	0.0371239	0.0402	0.0362	0.0337	0.034	0.0346	0.0342	0.0343	0.0344	0.0345	0.0346	0.0335	0.0328	0.0334	0.0352	0.0324	0.0299	0.0308	0.0335	0.033	0.0313	0.0315	0.0305905	0.0307	0.0317	0.031	0.032	0.0326	0.0313	0.0306	0.0299019	0.0294	0.0298	0.0297	0.0296288	0.0299	0.03	0.0294	0.029	0.0296	0.0303	0.0298	0.029	0.0301	0.0301962	0.0298
BFV	1	1	0.0456	0.0452	0.0445	0.0433	0.0412	0.042	0.0432	0.0433	0.0422	0.0408	0.0395	0.0387	0.0389	0.0394	0.0404	0.042752	0.0393	0.0368	0.0388	0.0397	0.0399	0.0399	0.04	0.0386874	0.0377	0.0378	0.039	0.0389	0.0383	0.038054	0.0376	0.037	0.0367	0.0371	0.0378	0.0383	0.0384	0.0385	0.0375	0.0367	0.0373	0.0374038	0.0373	0.0373	0.0377	0.0377	0.0375
BFV	1	1	0.0535	0.0583	0.0569	0.0521	0.0552	0.0557	0.0548	0.0546	0.0564	0.0545	0.051682	0.0518	0.0538	0.0544	0.0539	0.0552	0.0533	0.0509	0.0507	0.0535	0.0543	0.0528756	0.0511271	0.0504498	0.0506	0.0511	0.0513	0.0515	0.0511	0.0502	0.0504	0.0495	0.0487	0.0497	0.0498	0.0498	0.0499	0.0492	0.0487	0.0487	0.049	0.0491	0.049	0.0488	0.0482	0.0486	0.0495
BFV	1	1	0.0707	0.0721	0.073	0.0725	0.0734847	0.073	0.0739	0.0753	0.0707	0.0669	0.0672	0.0715371	0.0705	0.0695	0.0703	0.0715	0.0693	0.0674	0.0681	0.0698789	0.0707	0.0699	0.068	0.0665	0.0665	0.0675	0.067	0.0661	0.0661	0.0669	0.0661719	0.0653	0.0652	0.0659	0.0655	0.0653	0.0656	0.065914	0.0648	0.064	0.0651	0.0651	0.0646	0.0643	0.0645	0.0646623	0.0648
BFV	1	1	0.0562	0.0569	0.0547	0.0534	0.0584	0.0579	0.0552	0.0528	0.0503	0.0514	0.0528	0.0516723	0.0523	0.0527	0.0525	0.0525	0.05	0.0489	0.051	0.0526	0.0521821	0.0506	0.0493	0.0485	0.0482	0.0485	0.0496	0.0494	0.0482	0.0471	0.0475	0.0465	0.0457	0.048	0.0479	0.0471	0.0469	0.0467055	0.0459	0.0454	0.0459693	0.0462	0.0457	0.045	0.0453838	0.0461	0.0466
BFV	1	1	0.0321	0.039	0.0382731	0.0332	0.0367	0.039	0.0396436	0.0385	0.0347	0.0332	0.0335	0.034	0.034	0.0342	0.0346	0.0345	0.0334	0.0323	0.0321	0.0327	0.0325	0.0316	0.0309	0.0313	0.0315	0.0312741	0.0311	0.0314	0.0316	0.0315	0.0309	0.0301959	0.0298	0.0302	0.0304	0.0302482	0.0298	0.0301	0.0296	0.0296	0.0308	0.0305	0.0296906	0.0292	0.0299	0.0304	0.0303
BFV	1	1	0.0528	0.0598	0.0611	0.0574	0.0593	0.0612	0.0604	0.0569	0.0542	0.0541	0.0548	0.0543	0.0537	0.0534	0.0541	0.056	0.0551	0.0535	0.053	0.0535994	0.053	0.0522	0.053	0.0524	0.0517	0.0513	0.0514	0.0526	0.0532	0.0524	0.0513	0.0507	0.051	0.0523	0.0525	0.0519	0.0511	0.0511	0.0508	0.0508	0.0515556	0.0513	0.051	0.0507	0.0504	0.0512	0.0516688
BFV	1	1	0.0475	0.047	0.0449734	0.0429	0.0424	0.0473	0.0479	0.0425161	0.0425	0.0407	0.0399	0.0429	0.0432	0.0412	0.04	0.0432	0.0425	0.0402	0.0396	0.042	0.0413	0.0396	0.0407	0.0388716	0.0382	0.0395	0.0399	0.0388	0.0381	0.039	0.0379	0.0379	0.0384	0.037528	0.0375	0.0381	0.0387	0.0376	0.0366	0.0366	0.0377	0.0376	0.0369783	0.0367	0.0373	0.0374139	0.0375
BFV	1	1	0.11205	0.118116	0.117483	0.112822	0.113481	0.113936	0.11487	0.11524	0.110482	0.10908	0.109085	0.107812	0.110408	0.111556	0.111275	0.113058	0.11168	0.109774	0.109433	0.109678	0.11012	0.110051	0.109047	0.108554	0.108001	0.107746	0.109084	0.109169	0.108839	0.108911	0.108022	0.106866	0.106354	0.10723	0.10814	0.108638	0.108501	0.107612	0.106864	0.106635	0.106893	0.106876	0.106556	0.10624	0.106425	0.106874	0.107311
BFV	1	1	0.0342943	0.0412	0.042	0.0368	0.0357	0.0379	0.0388	0.0367	0.0342	0.0335	0.0354	0.0386	0.0361	0.0339	0.0346	0.0381	0.0354	0.0326	0.0339	0.0358	0.0354	0.0336	0.0324	0.0314	0.0317	0.033139	0.0337	0.0329	0.0319	0.0319	0.0319	0.0315	0.0312	0.0316	0.0311	0.0312	0.032	0.0318	0.0309	0.0307	0.0322	0.0322	0.0312	0.0303	0.0305	0.0311	0.0313
BFV	1	1	0.0833	0.085449	0.0885858	0.0880694	0.0807	0.0823052	0.0859644	0.0856	0.0794	0.0786	0.0811	0.0821	0.0819	0.0806	0.0798	0.0813	0.0804	0.079	0.0789	0.08	0.0799	0.0785	0.0766	0.0763	0.0765	0.0765	0.0764	0.0768	0.077	0.0764	0.0756	0.075	0.0746	0.0743	0.0755	0.0758078	0.0747	0.075	0.0742	0.0738	0.0748	0.0741	0.0735	0.0734	0.0737	0.0733	0.0728
BFV	1	1	0.0418	0.0467	0.0427	0.0372	0.044	0.0433	0.0412	0.0411	0.0384	0.039	0.0396	0.0368	0.0381	0.0378	0.037	0.0408	0.0394	0.0367	0.0365	0.0385	0.0395	0.0386	0.0362931	0.0348	0.0349	0.0362789	0.0375	0.0363	0.035	0.0355	0.036	0.0349	0.0336	0.0348	0.036	0.0361	0.0352	0.0351	0.0345	0.0345	0.0356	0.0347	0.0342	0.0346	0.0346	0.0346	0.0344
BFV	1	1	0.0653	0.0639	0.0632	0.0641	0.0662	0.0642	0.0648	0.0679	0.0622	0.0579	0.0580487	0.0615	0.0605	0.0597	0.0605	0.0621	0.0613	0.0599	0.0594	0.0600992	0.059	0.0572	0.0566	0.0563	0.0557	0.0556	0.0579	0.0581	0.0565	0.0547	0.0551	0.0548	0.0539	0.0541	0.0551	0.0557	0.0556	0.0547	0.0538	0.0537	0.0545	0.0541	0.0533	0.053032	0.0539	0.054	0.054
BFV	1	1	0.108849	0.116135	0.116931	0.112958	0.111804	0.113425	0.115538	0.115226	0.108535	0.107151	0.109871	0.112239	0.111354	0.108152	0.106886	0.112476	0.109633	0.106591	0.108719	0.109877	0.108596	0.106889	0.107297	0.10717	0.106917	0.106543	0.105534	0.106354	0.106601	0.104785	0.104329	0.104436	0.104978	0.105915	0.105483	0.105497	0.1064	0.106275	0.104911	0.104253	0.105492	0.104707	0.103924	0.103933	0.104421	0.104902	0.10518
BFV	1	1	0.0417	0.0505	0.0497	0.0434	0.0466	0.0459	0.0455	0.0467	0.045	0.0402	0.0391	0.0449	0.0428	0.0413	0.042	0.0415	0.0413	0.0402	0.0389	0.0426	0.0423	0.0391	0.0371	0.0375	0.0373	0.0362	0.0369	0.0369	0.0363	0.0358	0.0353	0.0344161	0.0337	0.0342	0.035	0.035	0.0342	0.0345	0.034	0.0334	0.0339	0.0344	0.0339	0.0333	0.0344	0.0343	0.0342
BFV	1	1	0.0172	0.0254	0.0271	0.0226	0.0215	0.0246	0.0269	0.0257	0.0229	0.0212334	0.0210407	0.0215741	0.0219	0.0214	0.0212222	0.0229	0.0219	0.0195	0.018	0.0197	0.0197	0.0186	0.0183	0.0166734	0.0165	0.0175	0.017	0.0159	0.0154	0.0158	0.0155	0.0145	0.0139	0.0147	0.0148	0.0148827	0.0152116	0.0143	0.0138	0.0138	0.0137	0.0136	0.0133	0.0132	0.014	0.0146	0.0146
BFV	1	1	0.0521	0.0513	0.0508	0.0509	0.0518	0.0551	0.0561	0.0538	0.0524	0.0499	0.0492	0.0519	0.0506	0.0474	0.0464	0.0513	0.0507	0.0488311	0.0491	0.0498412	0.0497	0.0481	0.0455	0.045	0.0452	0.0453	0.0459	0.0455	0.0446	0.0437	0.0429	0.0427	0.0427	0.0423	0.0416	0.0418	0.0425	0.0419	0.0413	0.0410754	0.0413	0.042	0.0417	0.0410198	0.0415	0.0419	0.0421
BFV	1	1	0.0436028	0.0481	0.0469	0.0428205	0.0451459	0.0485	0.0491	0.0466	0.0455	0.0448	0.0446	0.0449	0.0438	0.0442	0.0464	0.0478	0.0454	0.043	0.0431	0.0456	0.0435	0.0403	0.0411	0.0412	0.0413	0.0417	0.0419	0.0407	0.0401	0.0412	0.0404	0.039	0.0385	0.0393	0.039	0.0391	0.04	0.0391693	0.0386	0.0384608	0.0385562	0.0389886	0.0386	0.0381	0.0392	0.0397	0.0396
BFV	1	1	0.0561	0.0549	0.054	0.0536125	0.0513	0.0532008	0.0555	0.0549584	0.0497	0.0485	0.0505	0.0521	0.0514	0.0496	0.0485	0.0499268	0.0502	0.049	0.0475	0.0487	0.0492	0.0481	0.0458	0.0452678	0.0454	0.0458	0.0466	0.0457	0.045	0.0458	0.0443	0.0433	0.0434	0.0437	0.0437	0.0436	0.0434	0.0428	0.0421	0.0418	0.0422	0.0426	0.0424294	0.0419	0.0417	0.043	0.0438
BFV	1	1	0.0475	0.0502284	0.0502	0.0475	0.0478	0.046	0.0472	0.0514	0.0496	0.0485	0.0478	0.0464196	0.0459	0.0459	0.0468	0.0487	0.0465	0.0438	0.0437	0.0468	0.0462817	0.0445	0.0457	0.0442	0.0428	0.0432	0.0451	0.0444	0.0434	0.0441	0.0431	0.0422	0.042	0.0423	0.0432	0.0434	0.0428	0.0423	0.0417	0.0417	0.0426	0.0425	0.042	0.042	0.0432	0.0431	0.043
BFV	1	1	0.0926	0.0982078	0.0962	0.0902428	0.0935	0.094	0.0937	0.0938	0.0918	0.0893	0.0898	0.0945	0.0931398	0.0909	0.0912	0.0951	0.0919	0.0885	0.0896	0.091	0.0905	0.0893	0.0893408	0.0877	0.0872	0.0881	0.0881	0.088	0.0871457	0.0855	0.0851	0.0849	0.0848	0.0855	0.0848	0.0847755	0.0858	0.0853	0.084389	0.0842564	0.0852	0.0852	0.0845	0.084	0.0851	0.0856	0.0855
BFV	1	1	0.0562	0.061	0.0571	0.0517	0.0576	0.059	0.0578	0.0567	0.0569	0.0555731	0.0552	0.0573	0.0555	0.0534533	0.0533	0.0556	0.0543	0.0517	0.0506	0.0524	0.0524	0.0514	0.0512	0.0499717	0.049	0.0489	0.0491	0.0497	0.0493	0.0477	0.0474	0.0469	0.0465	0.0471	0.0471308	0.0468	0.0466	0.0465	0.0459	0.0456	0.0464	0.0460874	0.0453	0.045	0.0459	0.0464	0.0466
BFV	1	1	0.0378	0.042	0.0403	0.0365939	0.0402	0.04	0.0379	0.0363	0.0364	0.0337	0.0334	0.0386	0.0385	0.0347	0.0319	0.0354	0.0348	0.0332901	0.0338	0.0357	0.0355	0.0334	0.0316	0.0316	0.0314	0.0308	0.0309	0.0304	0.0302	0.0303	0.0293	0.0281	0.0273	0.0275	0.0283	0.0286	0.0279925	0.0274	0.0267	0.0266	0.0272	0.0273	0.0274	0.0276	0.0276	0.0280629	0.0285
BFV	1	2	-0.00343	-0.00816	-0.0128	-0.014	-0.0143	-0.0151	-0.0149	-0.0137623	-0.0145	-0.0176321	-0.0173	-0.0111	-0.0138	-0.0161655	-0.0158	-0.0158	-0.0175	-0.0176	-0.0152774	-0.017	-0.0169	-0.016	-0.0168	-0.0174266	-0.0167171	-0.0158137	-0.018	-0.0171	-0.0158	-0.0162	-0.0144	-0.0143	-0.0155	-0.016	-0.0153	-0.0145	-0.0143	-0.015	-0.0146	-0.0139608	-0.0142	-0.0144	-0.0137	-0.0126	-0.0131	-0.0129	-0.0125
BFV	1	2	-0.0249	-0.0336328	-0.0365	-0.0302	-0.0241	-0.0293	-0.0329	-0.0306	-0.0325	-0.0342808	-0.0324	-0.0269	-0.031	-0.0340657	-0.0342	-0.0355	-0.0345139	-0.0335	-0.0338	-0.0343	-0.0324915	-0.0309	-0.0327	-0.0334	-0.0331297	-0.0327276	-0.0334	-0.0327	-0.0319	-0.032	-0.0316	-0.0315	-0.0317	-0.0319	-0.0314	-0.0317	-0.0327	-0.0323	-0.0323	-0.032	-0.0307	-0.0312	-0.0313	-0.0307	-0.030751	-0.0301	-0.0296
BFV	1	2	-0.0303	-0.0357	-0.0357	-0.0315	-0.0324	-0.0354	-0.0363	-0.0347	-0.0354	-0.0346	-0.0338	-0.0348	-0.0372	-0.0378	-0.0371	-0.0377	-0.0399	-0.0389	-0.0343	-0.0371	-0.0372	-0.0355	-0.036	-0.0371	-0.037	-0.0363	-0.0373	-0.0367	-0.0355	-0.0351	-0.0355	-0.0352	-0.0351	-0.0362	-0.0359	-0.0353	-0.0351	-0.0349	-0.0345	-0.0343	-0.0345	-0.0339	-0.0335	-0.0335	-0.0338	-0.0334	-0.0331
BFV	1	2	-0.0319	-0.0337	-0.0338	-0.0311	-0.0292	-0.0325	-0.0345	-0.0334	-0.0342	-0.0358	-0.0351411	-0.031	-0.0318	-0.0348	-0.0367	-0.0354	-0.0368	-0.0368274	-0.034	-0.035	-0.0346	-0.034	-0.0359	-0.036	-0.0357	-0.0356	-0.0353	-0.0337	-0.0329	-0.034	-0.0335	-0.0334	-0.0337	-0.0331	-0.0329	-0.0331	-0.0335	-0.0337	-0.033	-0.0322	-0.0322	-0.0325	-0.0323	-0.032	-0.0319	-0.0308	-0.0301
BFV	1	2	-0.0354	-0.0376	-0.0393	-0.0378	-0.0345	-0.0357	-0.0382452	-0.0396	-0.0396	-0.0394	-0.0386	-0.0372239	-0.0391	-0.0392	-0.0378	-0.039	-0.0417	-0.041435	-0.037789	-0.0393	-0.0391	-0.0382	-0.0395	-0.0407	-0.0399	-0.0383	-0.0396	-0.0385	-0.038	-0.0398	-0.0384	-0.0376	-0.0381	-0.0391	-0.0386	-0.038	-0.0383	-0.0388513	-0.0383	-0.0372	-0.0366	-0.0368	-0.0369	-0.0369	-0.0371	-0.036	-0.0354
BFV	1	2	-0.0149	-0.0225	-0.0278	-0.0265	-0.0221	-0.0224	-0.0243392	-0.0252	-0.024	-0.0264276	-0.0279	-0.0245	-0.025	-0.0266	-0.0273819	-0.0265	-0.0276	-0.0276	-0.0258	-0.0266	-0.0258007	-0.0252	-0.027	-0.0266	-0.0266	-0.0272822	-0.0264	-0.0254	-0.0258	-0.0272	-0.0251463	-0.0248	-0.0263	-0.0269	-0.0254614	-0.0246	-0.0251	-0.0252	-0.0249	-0.0247	-0.025	-0.025	-0.0247	-0.0245	-0.0246282	-0.0239	-0.0234
BFV	1	2	-0.0133	-0.0128	-0.0149	-0.0157902	-0.0116	-0.0107	-0.0136	-0.017	-0.0141	-0.0162	-0.0178	-0.014	-0.0171	-0.0183	-0.0162905	-0.0153	-0.0191091	-0.0202	-0.0163	-0.0178	-0.0175	-0.0165	-0.0176	-0.0177	-0.0176	-0.0179	-0.0181	-0.0178	-0.0171	-0.0166	-0.0165	-0.0168	-0.0174	-0.0181	-0.0168	-0.0156	-0.0156	-0.016642	-0.0172	-0.0166	-0.0153	-0.0165	-0.0166	-0.0153441	-0.0151	-0.0147	-0.0148363
BFV	1	2	-0.0299	-0.038	-0.0406	-0.0367	-0.035	-0.0355233	-0.0355	-0.0349724	-0.0390368	-0.0392	-0.0368	-0.0359	-0.0402	-0.0414	-0.0394	-0.0397	-0.0405	-0.0398	-0.0376	-0.0392	-0.0395	-0.0394	-0.0407558	-0.0412	-0.0405	-0.0396	-0.0402	-0.0385298	-0.0376	-0.0392	-0.0382	-0.0376	-0.0381	-0.0387	-0.039	-0.0384	-0.0376	-0.039	-0.0386	-0.0373	-0.0373	-0.0377	-0.0375986	-0.0373	-0.0376	-0.0369	-0.0365
BFV	1	2	-0.0294	-0.0377	-0.0408	-0.0375	-0.0362	-0.0348	-0.0352	-0.0374	-0.0382	-0.039	-0.0385747	-0.0368	-0.0389	-0.0402	-0.0399	-0.0403201	-0.0422	-0.0411	-0.0366	-0.0391	-0.0395	-0.0386	-0.0396	-0.0403	-0.0398	-0.0388	-0.039	-0.0375	-0.0369	-0.0387	-0.0379	-0.0377	-0.0385	-0.0398	-0.0388	-0.0376	-0.0377	-0.0387	-0.0382	-0.0373666	-0.0376	-0.0376	-0.0371	-0.0366	-0.037	-0.0364	-0.0361
BFV	1	2	-0.0126	-0.0159	-0.0154	-0.013	-0.0131	-0.0142	-0.0166	-0.0195	-0.0206	-0.0214965	-0.0195	-0.0144	-0.0177587	-0.0207	-0.0205	-0.0198	-0.0223	-0.0222	-0.0179	-0.0194	-0.0187	-0.0177868	-0.0204	-0.0206	-0.0197	-0.0191	-0.0194	-0.0189	-0.0186	-0.0189	-0.0178	-0.0175	-0.0179	-0.0181	-0.0172	-0.017	-0.0178	-0.0181	-0.0177	-0.0171	-0.0167	-0.017	-0.0165	-0.0157	-0.0161	-0.0155	-0.0149
BFV	1	2	-0.103815	-0.107071	-0.108359	-0.107062	-0.104512	-0.106275	-0.107489	-0.106587	-0.108031	-0.108615	-0.107334	-0.105183	-0.108582	-0.109331	-0.107775	-0.109919	-0.111377	-0.110238	-0.107678	-0.110382	-0.110209	-0.108349	-0.108484	-0.109461	-0.109282	-0.108354	-0.109358	-0.109553	-0.109857	-0.110853	-0.110141	-0.109953	-0.110396	-0.110566	-0.110718	-0.110351	-0.10985	-0.111017	-0.110057	-0.108725	-0.109189	-0.109224	-0.108705	-0.108183	-0.108539	-0.108485	-0.108338
BFV	1	2	-0.115967	-0.11986	-0.119756	-0.117036	-0.118009	-0.121316	-0.122567	-0.120934	-0.120596	-0.12179	-0.122105	-0.120241	-0.121572	-0.122619	-0.123074	-0.124838	-0.125837	-0.124062	-0.12066	-0.123035	-0.122971	-0.12182	-0.123186	-0.124329	-0.124332	-0.124061	-0.125844	-0.124779	-0.123885	-0.125279	-0.124434	-0.123512	-0.123545	-0.124626	-0.123998	-0.123667	-0.124509	-0.125224	-0.125014	-0.124107	-0.123231	-0.123732	-0.123722	-0.123206	-0.123543	-0.123075	-0.123044
BFV	1	2	-0.111711	-0.117092	-0.119189	-0.116339	-0.113716	-0.115467	-0.118773	-0.120557	-0.118413	-0.118693	-0.119072	-0.117206	-0.119455	-0.120624	-0.120132	-0.12075	-0.122307	-0.121703	-0.11882	-0.120043	-0.120541	-0.120044	-0.119818	-0.120903	-0.120837	-0.120115	-0.122135	-0.121667	-0.121115	-0.12234	-0.121558	-0.121068	-0.121437	-0.122178	-0.121763	-0.121373	-0.12161	-0.121903	-0.121991	-0.121664	-0.12101	-0.121063	-0.120748	-0.120421	-0.121327	-0.120648	-0.120068
BFV	1	2	-0.114666	-0.120712	-0.123057	-0.12021	-0.116227	-0.117784	-0.12007	-0.12062	-0.121927	-0.123649	-0.123146	-0.119809	-0.122578	-0.123577	-0.12206	-0.122432	-0.124928	-0.125232	-0.122425	-0.123244	-0.122577	-0.121517	-0.122555	-0.12416	-0.125038	-0.125023	-0.124993	-0.123306	-0.122986	-0.125171	-0.123517	-0.123443	-0.124723	-0.124575	-0.123819	-0.123619	-0.124173	-0.124347	-0.1238	-0.123315	-0.123493	-0.122914	-0.122719	-0.122969	-0.122905	-0.122712	-0.122819
BFV	1	2	-0.126745	-0.132897	-0.13252	-0.127655	-0.128903	-0.13336	-0.134997	-0.133099	-0.134407	-0.135504	-0.134583	-0.132016	-0.134761	-0.135858	-0.134935	-0.136198	-0.1376	-0.136732	-0.133954	-0.134983	-0.135192	-0.135083	-0.136212	-0.136254	-0.135442	-0.134948	-0.136536	-0.135947	-0.135623	-0.137228	-0.136653	-0.136477	-0.136917	-0.137046	-0.136751	-0.13643	-0.136286	-0.136198	-0.135767	-0.135292	-0.135143	-0.135213	-0.13526	-0.135236	-0.135214	-0.134627	-0.134491
BFV	1	2	-0.116173	-0.119968	-0.12481	-0.124848	-0.117702	-0.120059	-0.122899	-0.121706	-0.121673	-0.124303	-0.124783	-0.120576	-0.123481	-0.124945	-0.124175	-0.125875	-0.127808	-0.126923	-0.123389	-0.123566	-0.123351	-0.123066	-0.124083	-0.125578	-0.125705	-0.125214	-0.127223	-0.12646	-0.125496	-0.126485	-0.126244	-0.126055	-0.1264	-0.127154	-0.126659	-0.126156	-0.126325	-0.126726	-0.125893	-0.124861	-0.124914	-0.125657	-0.125296	-0.124495	-0.125508	-0.125302	-0.124875
BFV	1	2	-0.126091	-0.126946	-0.129114	-0.129544	-0.124952	-0.126361	-0.127786	-0.126997	-0.129469	-0.130754	-0.129204	-0.125774	-0.127879	-0.130178	-0.131112	-0.132121	-0.133247	-0.132427	-0.130004	-0.131657	-0.131434	-0.130674	-0.132187	-0.132775	-0.132121	-0.131506	-0.133405	-0.133191	-0.132449	-0.13285	-0.132863	-0.13285	-0.133195	-0.134013	-0.133121	-0.132675	-0.133465	-0.13386	-0.133267	-0.132512	-0.13245	-0.132365	-0.132432	-0.132587	-0.132566	-0.131873	-0.13181
BFV	1	2	-0.122475	-0.129047	-0.130145	-0.126899	-0.127603	-0.128116	-0.128071	-0.12817	-0.13011	-0.132278	-0.131068	-0.125944	-0.129064	-0.130911	-0.130122	-0.13122	-0.13229	-0.131862	-0.13014	-0.130318	-0.130268	-0.130589	-0.13215	-0.132503	-0.131765	-0.131635	-0.134924	-0.133953	-0.132414	-0.13352	-0.132924	-0.13232	-0.13241	-0.133204	-0.133315	-0.133022	-0.13292	-0.133845	-0.133473	-0.132546	-0.132294	-0.132404	-0.132255	-0.13214	-0.132856	-0.131706	-0.13107
BFV	1	2	-0.134515	-0.137929	-0.138344	-0.135918	-0.135233	-0.139117	-0.140528	-0.13771	-0.137034	-0.139632	-0.140641	-0.137318	-0.140543	-0.14191	-0.140635	-0.141389	-0.14339	-0.142485	-0.138836	-0.142145	-0.141887	-0.140237	-0.142205	-0.143577	-0.143556	-0.142956	-0.143829	-0.143025	-0.142876	-0.144603	-0.143483	-0.143079	-0.143664	-0.143891	-0.143491	-0.143254	-0.143471	-0.143631	-0.142907	-0.142318	-0.142735	-0.142464	-0.142302	-0.142477	-0.142706	-0.142437	-0.142407
BFV	1	2	-0.133785	-0.139899	-0.141405	-0.138388	-0.137146	-0.137274	-0.138718	-0.14066	-0.141412	-0.142683	-0.142393	-0.139831	-0.142746	-0.144393	-0.143629	-0.143546	-0.145932	-0.145571	-0.141647	-0.143809	-0.143703	-0.142441	-0.143481	-0.145024	-0.145194	-0.144569	-0.145951	-0.145225	-0.145251	-0.147455	-0.145544	-0.144753	-0.14568	-0.146492	-0.146005	-0.145352	-0.145379	-0.146272	-0.145628	-0.144682	-0.145006	-0.145542	-0.145336	-0.144804	-0.145237	-0.145061	-0.144848
BFV	1	2	-0.108765	-0.111963	-0.114886	-0.114857	-0.113023	-0.114155	-0.113339	-0.110202	-0.111884	-0.114501	-0.114484	-0.111051	-0.112921	-0.114429	-0.114012	-0.113492	-0.116093	-0.116837	-0.113905	-0.113324	-0.11381	-0.114404	-0.114491	-0.115656	-0.115596	-0.114635	-0.11572	-0.114916	-0.114292	-0.115395	-0.115232	-0.115001	-0.115312	-0.11618	-0.115235	-0.114625	-0.115213	-0.115492	-0.115331	-0.114926	-0.114528	-0.114083	-0.11334	-0.112872	-0.113641	-0.112887	-0.112254
BFV	1	2	-0.0941	-0.0992	-0.0995	-0.0955	-0.094	-0.0954	-0.0972	-0.0976	-0.0975	-0.0993	-0.0994	-0.0957	-0.0976	-0.0987	-0.0982	-0.0996	-0.101958	-0.10172	-0.0986	-0.0994	-0.0993182	-0.0989	-0.0999	-0.100368	-0.0997	-0.099	-0.101316	-0.100489	-0.0998	-0.101415	-0.0996	-0.0997	-0.10137	-0.101326	-0.100373	-0.100007	-0.100686	-0.10142	-0.100953	-0.100024	-0.0997	-0.0998	-0.0993	-0.0987723	-0.0995	-0.0989	-0.098438
BFV	1	2	-0.103642	-0.105992	-0.108492	-0.108247	-0.103781	-0.103454	-0.103595	-0.103029	-0.106002	-0.107156	-0.105578	-0.1032	-0.108075	-0.110567	-0.109354	-0.109123	-0.10992	-0.108753	-0.105741	-0.10802	-0.10931	-0.109106	-0.108831	-0.109165	-0.109091	-0.108991	-0.110594	-0.109506	-0.108689	-0.110213	-0.109801	-0.109562	-0.110044	-0.110823	-0.110256	-0.109653	-0.109763	-0.110166	-0.110406	-0.110133	-0.109388	-0.109347	-0.10944	-0.109485	-0.109599	-0.109194	-0.108949
BFV	1	2	-0.09	-0.0929	-0.0942	-0.0925	-0.0902	-0.0912	-0.0928	-0.0934	-0.0931986	-0.092	-0.0903464	-0.0894	-0.0932488	-0.0946	-0.0933	-0.0944	-0.0969	-0.0971	-0.0946	-0.0953	-0.0939	-0.0927	-0.0949	-0.0962318	-0.096	-0.0952	-0.0966	-0.0963	-0.0957	-0.0963	-0.0956	-0.0952	-0.0958	-0.0969	-0.0967	-0.0965078	-0.0971	-0.0972	-0.0965	-0.0958	-0.0958	-0.0957	-0.095	-0.0944	-0.0956	-0.0953	-0.095
BFV	1	2	-0.0771	-0.0845	-0.087	-0.0826	-0.0785885	-0.0822	-0.0848	-0.0831	-0.0834	-0.0861	-0.0872	-0.0842	-0.086	-0.0877	-0.0878085	-0.0879	-0.0889	-0.0879	-0.0846	-0.0867	-0.086	-0.0849	-0.0874	-0.0886	-0.0877	-0.0862	-0.0869	-0.0866	-0.087	-0.088819	-0.0878	-0.0875	-0.0882	-0.0883	-0.088	-0.0876	-0.0878	-0.0887	-0.0891732	-0.0888	-0.0877	-0.088	-0.088	-0.0876	-0.0879	-0.0877	-0.0875
BFV	1	2	-0.0999344	-0.107534	-0.107699	-0.102014	-0.101204	-0.103363	-0.10515	-0.105104	-0.104415	-0.105307	-0.104687	-0.101208	-0.105234	-0.107277	-0.106504	-0.108144	-0.109409	-0.108865	-0.106999	-0.107666	-0.106684	-0.105955	-0.10815	-0.108669	-0.107706	-0.107045	-0.109482	-0.10909	-0.108618	-0.110229	-0.10975	-0.109129	-0.109318	-0.11047	-0.110617	-0.110049	-0.109648	-0.110843	-0.110775	-0.10976	-0.109001	-0.109583	-0.109223	-0.108405	-0.109465	-0.109258	-0.108934
BFV	1	2	-0.0984	-0.106164	-0.105325	-0.099	-0.101137	-0.105712	-0.105976	-0.102325	-0.104835	-0.106515	-0.105426	-0.102603	-0.105217	-0.105537	-0.103995	-0.106409	-0.108176	-0.107229	-0.104545	-0.106354	-0.105657	-0.104573	-0.106875	-0.10791	-0.107037	-0.105675	-0.106796	-0.105675	-0.105095	-0.106925	-0.106654	-0.10615	-0.10629	-0.107174	-0.106788	-0.106347	-0.106674	-0.107673	-0.107204	-0.106007	-0.105399	-0.1056	-0.105541	-0.105284	-0.105665	-0.105418	-0.105196
BFV	1	2	-0.108104	-0.114389	-0.113665	-0.10897	-0.109934	-0.108877	-0.108827	-0.110833	-0.111916	-0.112478	-0.111907	-0.110343	-0.111225	-0.111792	-0.112205	-0.114503	-0.115661	-0.114296	-0.111476	-0.112435	-0.112477	-0.112581	-0.114687	-0.115521	-0.11437	-0.112934	-0.114845	-0.113772	-0.113082	-0.115194	-0.114731	-0.114903	-0.115471	-0.11479	-0.114305	-0.113963	-0.114049	-0.115687	-0.114669	-0.112926	-0.113119	-0.114083	-0.113874	-0.113063	-0.113876	-0.113842	-0.113189
BFV	1	2	-0.121234	-0.128227	-0.129892	-0.126889	-0.128413	-0.129203	-0.128438	-0.127423	-0.129869	-0.130422	-0.128663	-0.126434	-0.128785	-0.130569	-0.130799	-0.131596	-0.132752	-0.13249	-0.130599	-0.130099	-0.129668	-0.129943	-0.13149	-0.131338	-0.1306	-0.130494	-0.131941	-0.130764	-0.130416	-0.132843	-0.131903	-0.130885	-0.130726	-0.131087	-0.131406	-0.130987	-0.13018	-0.130827	-0.130418	-0.129636	-0.129572	-0.129411	-0.12936	-0.12934	-0.129058	-0.128603	-0.128433
BFV	1	2	-0.111083	-0.114928	-0.115743	-0.113762	-0.113636	-0.116808	-0.118326	-0.117354	-0.119602	-0.119985	-0.118265	-0.116281	-0.118719	-0.120826	-0.121195	-0.12113	-0.122132	-0.121091	-0.118005	-0.120466	-0.11984	-0.118119	-0.11976	-0.122036	-0.122079	-0.12046	-0.120922	-0.120731	-0.120827	-0.121702	-0.1206	-0.120551	-0.121596	-0.122271	-0.122071	-0.121639	-0.121468	-0.121702	-0.121344	-0.120551	-0.119809	-0.119521	-0.119197	-0.119252	-0.120552	-0.11989	-0.119154
RRV	1	3	0.101456	0.104729	0.104668	0.104798	0.110667	0.107865	0.104205	0.104004	0.103843	0.104098	0.102797	0.0996	0.102633	0.100497	0.0966	0.102941	0.100784	0.0971	0.0979	0.100078	0.0993	0.0983	0.100718	0.100204	0.0992	0.0992	0.0998	0.0988	0.0975	0.0974	0.0991	0.0994	0.0992	0.100564	0.101166	0.100716	0.0998	0.100103	0.0995	0.0991	0.0999	0.100511	0.100616	0.100356	0.100075	0.100937	0.10146
RRV	1	3	0.0879	0.0992	0.100321	0.0962	0.103318	0.0993176	0.093	0.0913	0.0953	0.095	0.0915	0.089	0.0922	0.0925	0.0908	0.0944	0.0922	0.089	0.089	0.091	0.0906	0.09	0.0923896	0.0919	0.0903	0.0893	0.0902	0.0893	0.0886	0.0896	0.0895811	0.0901835	0.0909	0.0907	0.0909	0.0911	0.0909	0.0906	0.0892	0.0888	0.0905	0.0907	0.0905	0.0905	0.0906	0.0915	0.0919
RRV	1	3	0.0332	0.038	0.0421	0.042797	0.0407	0.0413	0.0397	0.0362	0.0394	0.0383	0.0347	0.0335	0.0369	0.0381	0.0374078	0.0396	0.039	0.0372	0.0363609	0.0387	0.0376	0.0364	0.0397	0.0381	0.0363	0.036	0.0352	0.0347	0.0349	0.0359	0.0371	0.0377	0.0378	0.0382	0.038	0.0372	0.0365	0.0370801	0.0365	0.0362	0.0376	0.0374	0.0372272	0.0374	0.0374	0.0377	0.0381
RRV	1	3	0.0444	0.0527	0.0543	0.0522	0.0569919	0.055	0.0509	0.0497	0.0549	0.0547	0.0518	0.0509	0.0508	0.049	0.0483	0.0536	0.0522966	0.0486	0.0475	0.0518	0.0498	0.0466	0.0504	0.0503	0.0492	0.049	0.0498847	0.048	0.0463	0.0475	0.0489634	0.0501	0.0505	0.0498	0.0496	0.0499	0.0504	0.0497	0.049	0.0488	0.049219	0.05	0.0503	0.0501	0.0498	0.0503	0.0509
RRV	1	3	0.0308791	0.0454	0.0461	0.0399	0.0444	0.0459	0.0434	0.0398	0.0408	0.038789	0.0364	0.037	0.0368	0.0374	0.0392	0.0413	0.0388	0.0369	0.0382	0.0383	0.0373	0.0378	0.0416	0.0391	0.0372	0.0381	0.0392	0.0379	0.0373	0.0393	0.0394	0.0391	0.0392	0.0400986	0.0401	0.0395	0.0392	0.0399	0.0389	0.0382	0.0395	0.0392	0.0391	0.0392	0.0386	0.0392	0.0397
RRV	1	3	0.102206	0.108726	0.109096	0.105872	0.107677	0.107156	0.103713	0.1	0.102171	0.101474	0.0992	0.0985	0.100546	0.101355	0.10078	0.10108	0.10059	0.0992	0.098	0.101182	0.0985	0.0954	0.0993	0.10084	0.0993	0.0971	0.0983	0.0975	0.0967	0.098	0.0988	0.0991	0.099	0.0986	0.0991	0.0992643	0.0989	0.0992	0.0984	0.0981	0.0992741	0.0995363	0.0994	0.0994	0.0997	0.0993718	0.0993
RRV	1	3	0.113362	0.118232	0.11483	0.110409	0.116168	0.11468	0.111302	0.110319	0.111346	0.112821	0.112206	0.108754	0.108458	0.109872	0.111436	0.111708	0.108863	0.106328	0.106363	0.108132	0.108251	0.10762	0.108098	0.107527	0.107697	0.109033	0.110355	0.107671	0.105414	0.106693	0.106763	0.107197	0.107916	0.10814	0.108172	0.108132	0.108182	0.108643	0.107382	0.106328	0.107437	0.108774	0.10845	0.10724	0.107682	0.107967	0.108323
RRV	1	3	0.0985	0.10595	0.103599	0.0984	0.106367	0.109027	0.10528	0.0993	0.0995	0.101327	0.101614	0.0991	0.0987	0.0967	0.0953	0.0997	0.100238	0.0979	0.0958	0.0991	0.0982	0.0969	0.100936	0.0996334	0.0978337	0.0981	0.0998	0.0985	0.0965	0.0963688	0.0978	0.0987	0.0986	0.0983	0.0987	0.0988	0.0981	0.0976	0.0978	0.0981	0.0982	0.0985189	0.099	0.0992	0.0991	0.0992	0.099
RRV	1	3	0.0694	0.0766	0.0797	0.0778	0.0757811	0.0777	0.0779	0.075	0.0758	0.0737	0.0712	0.0718	0.0756	0.0742	0.0709	0.0759	0.0737	0.0699	0.0697	0.0714102	0.0719	0.0715	0.071404	0.0711	0.0706	0.0701	0.0697	0.0686	0.0679	0.0681	0.0685	0.0692	0.0698	0.0697	0.0705	0.0706	0.0697	0.0703	0.07	0.0698	0.0707	0.0706	0.0705	0.0706	0.0704	0.0711	0.0722064
RRV	1	3	0.0732	0.0818772	0.0823	0.0775	0.0802	0.0854	0.0837	0.0764478	0.0807	0.0795	0.0766	0.0778468	0.0773	0.0759773	0.0758	0.0786	0.0786	0.0765	0.0746	0.0768	0.0751	0.073	0.0762	0.0751	0.0743	0.075	0.0746	0.0742	0.0739	0.0738	0.0742	0.0744381	0.0746	0.075	0.0757	0.0756	0.0749	0.0754	0.0753	0.0752	0.0758	0.0758	0.0762	0.0766	0.0755	0.0762	0.077
RRV	1	3	0.1637	0.174541	0.17456	0.168159	0.172623	0.171489	0.169058	0.167987	0.165637	0.165363	0.166525	0.167683	0.168422	0.16789	0.167703	0.170376	0.166498	0.163157	0.164834	0.16744	0.166544	0.164653	0.165685	0.166301	0.165699	0.164925	0.166496	0.164965	0.163477	0.164448	0.163633	0.163902	0.165121	0.165701	0.165318	0.164572	0.164244	0.165303	0.165032	0.164687	0.165634	0.165228	0.165402	0.166013	0.165442	0.165677	0.165829
RRV	1	3	0.0858	0.0964	0.0984	0.094	0.0981	0.0972	0.0945	0.0932	0.0943	0.0934	0.0923	0.0929555	0.0924	0.0907286	0.0902	0.094	0.0916	0.0879	0.0873	0.0901	0.0904234	0.0895	0.0902	0.0895	0.0891	0.0893	0.0894	0.0886	0.0878	0.0881	0.0889978	0.0898	0.090036	0.0896	0.0904	0.0906	0.09	0.0901	0.089614	0.0893	0.09	0.0897	0.09	0.0906	0.0899	0.0905	0.0911
RRV	1	3	0.0852	0.0916	0.0915	0.0912	0.0988	0.0971	0.0916	0.0876	0.0877	0.0872	0.0852	0.0827	0.0845	0.0845	0.0834	0.0866	0.0867827	0.0845	0.0823	0.0842903	0.0843379	0.084	0.0861	0.0848477	0.0835	0.0838048	0.085	0.0833	0.082	0.0834	0.084	0.0846	0.0851	0.0848	0.0852875	0.0854	0.0845	0.0838	0.0837	0.0842	0.0849	0.0854	0.0853	0.085	0.0854	0.0855	0.0856
RRV	1	3	0.103247	0.116211	0.11637	0.110709	0.119973	0.118099	0.111872	0.108926	0.113803	0.113582	0.11002	0.108294	0.111841	0.111687	0.109748	0.114303	0.110934	0.107104	0.108719	0.114147	0.112796	0.109707	0.11259	0.111338	0.109423	0.109179	0.110892	0.110149	0.108812	0.108934	0.109579	0.110137	0.110416	0.110491	0.110578	0.110796	0.111045	0.110986	0.109754	0.109004	0.110099	0.110875	0.111113	0.110744	0.109869	0.109877	0.110296
RRV	1	3	0.0963	0.10493	0.10502	0.0999	0.103841	0.107467	0.104385	0.0974	0.100906	0.102868	0.101927	0.100414	0.104421	0.102414	0.0984	0.105342	0.101987	0.0975	0.0991	0.102928	0.100939	0.0977	0.100116	0.0994	0.099	0.0999	0.100101	0.0992027	0.0989	0.1	0.10057	0.0999	0.0994	0.100715	0.101284	0.10137	0.101373	0.101425	0.100856	0.100457	0.101015	0.102027	0.101821	0.100674	0.100292	0.100891	0.101693
RRV	1	3	0.129734	0.145734	0.143008	0.133121	0.14254	0.141568	0.135164	0.131104	0.136295	0.135995	0.132458	0.131408	0.135182	0.132944	0.128606	0.134446	0.133963	0.130403	0.128859	0.133204	0.132654	0.130205	0.132043	0.133957	0.133879	0.131942	0.130291	0.130347	0.130333	0.129322	0.130627	0.131527	0.131538	0.131457	0.132986	0.133129	0.131476	0.131871	0.131075	0.130184	0.130771	0.132008	0.132161	0.131282	0.130805	0.13203	0.132592
RRV	1	3	0.180131	0.174025	0.170776	0.171685	0.172451	0.175291	0.174442	0.170072	0.171419	0.172318	0.171966	0.171081	0.171292	0.168472	0.165936	0.170734	0.169295	0.167414	0.169054	0.169258	0.169679	0.171107	0.173176	0.17071	0.169295	0.170802	0.172776	0.169851	0.167708	0.170112	0.169961	0.169319	0.169664	0.171527	0.169811	0.169029	0.17074	0.171176	0.170103	0.169445	0.17059	0.170431	0.170313	0.170521	0.170489	0.170538	0.170374
RRV	1	3	0.14856	0.155095	0.152619	0.148607	0.155198	0.157242	0.154057	0.149838	0.153216	0.154919	0.152757	0.148178	0.148601	0.148062	0.146309	0.14691	0.146694	0.146686	0.147345	0.146752	0.146783	0.148143	0.150178	0.14729	0.146441	0.148356	0.147117	0.14624	0.146326	0.147033	0.146958	0.14806	0.149312	0.148574	0.147487	0.147414	0.148214	0.147743	0.147578	0.147833	0.148171	0.148059	0.148274	0.14862	0.148238	0.148085	0.147918
RRV	1	3	0.125259	0.127472	0.128653	0.128166	0.129623	0.12889	0.126707	0.124468	0.123635	0.124868	0.124918	0.121787	0.121648	0.121303	0.120807	0.122239	0.121248	0.119082	0.117835	0.120059	0.120649	0.120476	0.12166	0.121376	0.119845	0.118636	0.120235	0.119561	0.1184	0.118692	0.118945	0.119699	0.12072	0.121243	0.119376	0.119339	0.121559	0.120397	0.119451	0.119507	0.120339	0.120885	0.121498	0.121701	0.120596	0.120972	0.121845
RRV	1	3	0.137716	0.142305	0.139369	0.135625	0.143232	0.140226	0.137699	0.139863	0.136955	0.133846	0.132189	0.132506	0.134373	0.133092	0.131487	0.136271	0.134344	0.130768	0.130466	0.133798	0.133506	0.132193	0.134073	0.13177	0.129931	0.130272	0.130942	0.130671	0.129873	0.129273	0.129268	0.130051	0.130629	0.129845	0.13013	0.131365	0.132576	0.131949	0.13163	0.131762	0.13193	0.131862	0.13182	0.131881	0.132001	0.132801	0.133413
RRV	1	3	0.166547	0.174551	0.174105	0.171069	0.174899	0.169342	0.165385	0.16737	0.167321	0.166112	0.164132	0.162435	0.164798	0.16403	0.1623	0.167072	0.164639	0.161167	0.161602	0.163701	0.163109	0.162269	0.164446	0.163347	0.160867	0.159304	0.160639	0.160204	0.160091	0.161728	0.160898	0.160664	0.160723	0.159565	0.160111	0.160676	0.160514	0.160863	0.160356	0.15989	0.160449	0.161107	0.161206	0.161177	0.162127	0.162839	0.163153
RRV	1	3	0.163833	0.169724	0.167405	0.16429	0.173371	0.166674	0.160944	0.163296	0.162274	0.159177	0.158149	0.161398	0.160973	0.159269	0.158993	0.162026	0.159352	0.156163	0.1564	0.158289	0.157769	0.156703	0.157975	0.157533	0.156904	0.156882	0.157165	0.155261	0.154356	0.156156	0.155322	0.156046	0.157426	0.156632	0.157157	0.156994	0.155806	0.156327	0.156764	0.156631	0.156106	0.156314	0.157513	0.158502	0.157332	0.157374	0.157857
RRV	1	3	0.111391	0.118226	0.120478	0.119889	0.121436	0.121052	0.118763	0.116842	0.120361	0.120071	0.117702	0.116778	0.116595	0.115477	0.115062	0.118467	0.116738	0.113608	0.112925	0.115915	0.115153	0.114114	0.117658	0.116136	0.114621	0.114634	0.113424	0.112915	0.113028	0.113316	0.113308	0.114873	0.116034	0.113793	0.113249	0.114071	0.115118	0.114951	0.114339	0.114217	0.114916	0.114235	0.114345	0.114985	0.11421	0.114745	0.115273
RRV	1	3	0.0893	0.0935	0.0935271	0.0932	0.0999	0.0999	0.0961327	0.0933	0.0965715	0.095	0.0915	0.0909	0.0929	0.0915	0.0896	0.0948	0.0924	0.0882	0.088	0.092	0.0906	0.0882	0.0913	0.0901	0.0884	0.0884	0.0895	0.0881	0.0867	0.0876	0.0874	0.0883	0.0894	0.089	0.0891	0.0893792	0.0893	0.0884	0.0884	0.088993	0.0896	0.0901	0.0902	0.0901	0.0905	0.0904	0.0906
RRV	1	3	0.120082	0.129296	0.132507	0.130475	0.133028	0.134972	0.131672	0.125502	0.128239	0.127622	0.124841	0.123904	0.126882	0.125568	0.123001	0.128535	0.127275	0.123553	0.122275	0.124567	0.124432	0.123792	0.125854	0.124841	0.123089	0.122298	0.122947	0.122708	0.122062	0.121959	0.123048	0.124018	0.124324	0.123957	0.123804	0.123931	0.124172	0.124237	0.123	0.122348	0.123783	0.124328	0.124734	0.124855	0.12397	0.12421	0.124622
RRV	1	3	0.0962	0.102477	0.103208	0.100525	0.101747	0.100954	0.0981	0.0952	0.0955	0.0989234	0.0991	0.0929	0.0955	0.0972	0.0961	0.0957	0.094	0.0925	0.0928	0.0958	0.0939508	0.0917	0.0949	0.0938	0.0928	0.0934	0.0937	0.0927	0.0917	0.0919	0.0926	0.0938	0.0946	0.0945	0.0938	0.0932	0.093	0.0929	0.0928	0.0931	0.0939	0.0942179	0.0944	0.0941	0.0931666	0.094	0.0948981
RRV	1	3	0.0915881	0.0984	0.0945	0.0888	0.0981	0.0997	0.0965	0.093	0.0925	0.0917	0.0898	0.0879	0.0913	0.0918	0.0899	0.092	0.0919	0.0900573	0.0884	0.0905	0.09	0.0893	0.0919	0.0904753	0.0889	0.0887	0.089	0.0882	0.0876	0.0882	0.0887	0.0889396	0.0892	0.0900288	0.0899	0.0894	0.0889	0.0893	0.0889	0.0886	0.0892	0.0900128	0.0898	0.0891	0.0895	0.0902	0.0907
RRV	1	3	0.0982	0.101584	0.100525	0.0981	0.0994	0.0982	0.0967	0.0968	0.0981071	0.0985	0.0967	0.0933	0.0936279	0.0917	0.0899041	0.0948	0.0933	0.0899	0.0892	0.0916	0.0906	0.0893791	0.0922	0.0902	0.0894	0.0911	0.0914	0.0901305	0.0892	0.0899057	0.0896	0.09	0.0912	0.0925	0.091	0.0903	0.0914	0.0907	0.09	0.0899	0.0906	0.0908	0.0911	0.0914	0.0912	0.0917	0.0922
RRV	1	3	0.121729	0.133497	0.131803	0.125362	0.137297	0.135457	0.130063	0.129214	0.132442	0.131571	0.128297	0.126098	0.124684	0.123542	0.124602	0.130411	0.126966	0.122064	0.122067	0.1257	0.124271	0.121885	0.124854	0.125221	0.124357	0.123526	0.123258	0.122376	0.12121	0.120669	0.122696	0.123517	0.122812	0.122145	0.122975	0.123166	0.122207	0.122383	0.121665	0.121416	0.122827	0.123098	0.122936	0.122864	0.123145	0.123536	0.123853
RRV	1	3	0.105838	0.10993	0.112182	0.112072	0.112477	0.113546	0.111649	0.107429	0.107857	0.106927	0.105202	0.104391	0.104198	0.103746	0.104205	0.10752	0.105849	0.102764	0.102036	0.105433	0.104531	0.102878	0.105818	0.104083	0.103145	0.104165	0.103328	0.102589	0.102659	0.103445	0.10347	0.102872	0.102689	0.103952	0.10379	0.103984	0.104793	0.103637	0.103347	0.103796	0.104242	0.105017	0.10524	0.104746	0.104024	0.104742	0.105526
Dengue	1	5	0.127795	0.127671	0.126652	0.127468	0.130958	0.134487	0.1332	0.129487	0.135902	0.134243	0.131153	0.134831	0.13627	0.135417	0.134506	0.136515	0.135906	0.134953	0.135473	0.13635	0.137162	0.137517	0.137401	0.138637	0.138457	0.137097	0.137881	0.139289	0.139912	0.139287	0.139065	0.140874	0.142119	0.139357	0.140657	0.142798	0.143438	0.14296	0.144108	0.144841	0.143317	0.143547	0.144703	0.145995	0.146823	0.146985	0.146973
Dengue	1	5	0.120491	0.115507	0.119456	0.127345	0.125734	0.130752	0.132473	0.128427	0.129464	0.130391	0.132042	0.135003	0.133796	0.132676	0.133791	0.137057	0.135008	0.133434	0.135117	0.133123	0.134253	0.136633	0.136292	0.134784	0.133948	0.134418	0.135615	0.135643	0.135813	0.137	0.137007	0.137649	0.138092	0.136785	0.137708	0.138386	0.137919	0.138455	0.139383	0.140028	0.140073	0.140588	0.141682	0.142783	0.142944	0.142686	0.142929
Dengue	1	5	0.0928	0.0928	0.0932	0.0957	0.0989	0.0952	0.0952	0.0999	0.0957	0.0951359	0.0984	0.102096	0.101813	0.100355	0.100093	0.102188	0.0982	0.0955	0.0979	0.0972	0.0988	0.101118	0.101348	0.102622	0.101941	0.100072	0.101579	0.10113	0.101173	0.103226	0.101989	0.101891	0.102061	0.1	0.102509	0.104616	0.104169	0.104604	0.104598	0.104439	0.104596	0.104568	0.105986	0.107929	0.107761	0.106744	0.106228
Dengue	1	5	0.0774	0.0761	0.0764	0.0794	0.0858	0.0863	0.0873124	0.0897	0.0851	0.0827	0.0836	0.0864	0.0871	0.0876	0.0885	0.0889	0.0862	0.0851	0.0873	0.0857	0.0855	0.0869778	0.0887	0.0871	0.0865	0.0877	0.087795	0.0884	0.0888	0.0883847	0.0886	0.0888	0.0885	0.0876	0.0901	0.0912	0.0901	0.0916	0.0920687	0.0916	0.0911226	0.0917	0.0932	0.0947	0.0945463	0.0944	0.0946
Dengue	1	5	0.0837	0.0796	0.0807	0.0856478	0.0887	0.0905	0.0903	0.0883794	0.0859	0.0871	0.0892	0.0893	0.0891	0.0883	0.0882412	0.0909	0.0894	0.088	0.089	0.0881	0.0878419	0.0888	0.0904	0.0896	0.0888	0.0894	0.0911	0.09	0.0894	0.0912	0.0896	0.0902	0.0917	0.0903	0.091	0.0921	0.0922411	0.0918	0.0918	0.0924	0.0931	0.0925	0.093	0.0943464	0.0941	0.0938	0.0934
Dengue	1	5	0.104931	0.105638	0.109788	0.113818	0.112444	0.116298	0.117568	0.114218	0.114294	0.113831	0.114003	0.115856	0.115933	0.114127	0.112817	0.11525	0.115991	0.115183	0.114114	0.114581	0.115242	0.115677	0.115855	0.116359	0.115334	0.113868	0.115845	0.116472	0.116802	0.117779	0.116517	0.116813	0.117406	0.115423	0.116565	0.118693	0.119595	0.117937	0.117767	0.118877	0.119917	0.120141	0.120452	0.120949	0.121102	0.120797	0.120926
Dengue	1	5	0.0841	0.0811	0.0787772	0.08	0.0862	0.0899	0.0915	0.0914358	0.0876563	0.0893	0.0918	0.0898	0.0895	0.0905	0.0923	0.0937	0.0919	0.0899	0.0897232	0.0901	0.0923	0.0942	0.0934	0.0927	0.091	0.0896	0.0923	0.0924	0.0919	0.0928	0.0932183	0.0932	0.0928	0.0925	0.0935	0.0943	0.0943	0.0944	0.0944	0.094	0.0933	0.0938	0.095	0.0961	0.0964	0.0963	0.096
Dengue	1	5	0.100327	0.0953	0.0981	0.104234	0.104095	0.104711	0.106137	0.107133	0.105746	0.102171	0.101812	0.107224	0.106745	0.10446	0.103979	0.107332	0.106231	0.103645	0.102527	0.102519	0.104267	0.106688	0.108089	0.107193	0.105976	0.105781	0.107061	0.107496	0.1077	0.108182	0.107248	0.10764	0.107851	0.105312	0.106989	0.108752	0.108674	0.109449	0.109805	0.10945	0.108715	0.109227	0.110278	0.111209	0.111533	0.111537	0.111559
Dengue	1	5	0.0826	0.0793	0.082	0.0876	0.0855	0.0871	0.091	0.0928062	0.0849	0.0846	0.0901	0.0942	0.0891783	0.0875	0.0906	0.092	0.0916	0.0899	0.0881	0.0886	0.0898	0.0906	0.0902	0.09	0.0895	0.0895	0.092	0.0913	0.0907	0.0927	0.0929	0.0924	0.0918	0.0916	0.0934	0.094524	0.094	0.0935	0.094	0.0947	0.0949	0.0953	0.0963	0.0973	0.0973	0.0973	0.0974
Dengue	1	5	0.115837	0.113343	0.113259	0.115172	0.115212	0.120518	0.123202	0.120532	0.118335	0.118479	0.12134	0.125262	0.123587	0.120667	0.120593	0.125912	0.125977	0.123133	0.12109	0.122368	0.123816	0.124838	0.1256	0.125391	0.125035	0.124983	0.125215	0.124978	0.125906	0.128239	0.127002	0.127443	0.128424	0.126626	0.128636	0.130601	0.13046	0.130034	0.130185	0.130435	0.130311	0.131006	0.132219	0.133673	0.135092	0.134864	0.134406
Dengue	1	5	0.186688	0.185179	0.187715	0.191275	0.192556	0.195285	0.198875	0.200734	0.195593	0.196381	0.201414	0.204922	0.200672	0.197593	0.199172	0.204117	0.202621	0.200174	0.200344	0.198292	0.199738	0.202813	0.203654	0.202999	0.201319	0.199962	0.200997	0.201374	0.20109	0.200662	0.200083	0.200233	0.200232	0.199013	0.201655	0.202965	0.201529	0.202595	0.202539	0.202056	0.202515	0.203531	0.204222	0.204217	0.203637	0.203695	0.203379
Dengue	1	5	0.119254	0.116905	0.118223	0.123743	0.130844	0.13052	0.126564	0.123966	0.127838	0.126902	0.125741	0.12924	0.128611	0.125475	0.124336	0.129952	0.12819	0.127215	0.130689	0.126727	0.127371	0.130179	0.129555	0.131384	0.130562	0.127618	0.128918	0.129579	0.129526	0.129438	0.129265	0.129497	0.129653	0.129114	0.130364	0.131478	0.131501	0.131392	0.131208	0.131012	0.130823	0.13049	0.131295	0.132616	0.132572	0.132697	0.132759
Dengue	1	5	0.108368	0.107064	0.10539	0.105873	0.110229	0.114453	0.115985	0.114733	0.113264	0.113408	0.115624	0.118642	0.116767	0.114867	0.114792	0.115851	0.116204	0.115741	0.114931	0.114671	0.114879	0.116115	0.118262	0.116592	0.115499	0.116371	0.117134	0.11664	0.11695	0.118789	0.117272	0.117567	0.118616	0.117081	0.118001	0.118834	0.118401	0.118436	0.118551	0.118591	0.118552	0.118751	0.11984	0.120953	0.120333	0.120082	0.120546
Dengue	1	5	0.115321	0.121682	0.123495	0.121659	0.120899	0.126075	0.128736	0.125729	0.12247	0.121312	0.122612	0.12501	0.123658	0.121669	0.122264	0.127497	0.125187	0.123509	0.126084	0.121534	0.121683	0.124347	0.124185	0.126303	0.126228	0.124236	0.125554	0.125465	0.125278	0.126127	0.125361	0.125409	0.125562	0.124175	0.125271	0.126882	0.127504	0.127048	0.127291	0.127417	0.126744	0.128109	0.128894	0.12888	0.129596	0.128585	0.128089
Dengue	1	5	0.0956	0.0971	0.0983	0.10009	0.102133	0.104305	0.104287	0.102285	0.102015	0.10105	0.101314	0.104103	0.105197	0.103573	0.102306	0.106105	0.105376	0.104281	0.105444	0.104483	0.105483	0.106648	0.105394	0.106398	0.105621	0.103801	0.106545	0.105662	0.104587	0.106254	0.105949	0.106216	0.106158	0.104049	0.105724	0.107367	0.106915	0.105992	0.106414	0.107056	0.106626	0.106477	0.107502	0.108669	0.107845	0.108332	0.108678
Dengue	1	5	0.104339	0.107553	0.103513	0.0993	0.105038	0.10741	0.105712	0.103001	0.105517	0.105707	0.104903	0.105623	0.106415	0.105803	0.105365	0.108114	0.107818	0.105955	0.104537	0.104116	0.106611	0.10876	0.107118	0.107978	0.107317	0.105312	0.106624	0.106123	0.106506	0.109197	0.10778	0.108353	0.109132	0.105736	0.106155	0.10803	0.10915	0.108953	0.109086	0.108933	0.107915	0.107853	0.109102	0.110652	0.110687	0.110007	0.109591
Dengue	1	5	0.114592	0.10907	0.105388	0.105551	0.105125	0.112188	0.116063	0.113519	0.113892	0.111091	0.110735	0.116304	0.113265	0.112336	0.115571	0.118472	0.117204	0.114704	0.113541	0.113735	0.113746	0.114843	0.118012	0.117436	0.116088	0.115512	0.115291	0.114762	0.114623	0.115137	0.114588	0.114875	0.1153	0.114354	0.115015	0.116366	0.117289	0.116888	0.116997	0.117226	0.116966	0.117196	0.117756	0.118372	0.118741	0.118788	0.118691
Dengue	1	5	0.0866	0.087	0.0918	0.096	0.0926	0.0962	0.0962	0.09	0.0892	0.0902	0.0927	0.096	0.0954	0.0938	0.0937	0.0964	0.0952	0.0932	0.093	0.092	0.093	0.0951	0.0962	0.096	0.0956	0.0953	0.095	0.0943	0.0942	0.0952	0.0937	0.0944	0.0957	0.0934	0.0943863	0.0956	0.0954	0.0959	0.0956954	0.0954	0.0958	0.0951	0.0957	0.0973	0.0972	0.0968	0.0976
Dengue	1	5	0.110517	0.1095	0.110476	0.112266	0.112812	0.117845	0.120073	0.117363	0.115902	0.116613	0.118781	0.120592	0.118068	0.118209	0.121001	0.121704	0.121484	0.119881	0.117415	0.116578	0.117602	0.119289	0.120068	0.119807	0.118992	0.118865	0.121187	0.119377	0.118578	0.121944	0.121106	0.120309	0.120166	0.119831	0.122075	0.122844	0.121354	0.122227	0.122811	0.123054	0.123447	0.123845	0.124755	0.125654	0.1254	0.12535	0.125692
Dengue	1	5	0.115805	0.109458	0.108554	0.111456	0.11143	0.117702	0.121137	0.11892	0.1192	0.117072	0.115946	0.118373	0.116772	0.115181	0.115924	0.119412	0.120848	0.119992	0.118259	0.118592	0.119839	0.121027	0.121308	0.120565	0.119977	0.119799	0.11935	0.119438	0.12023	0.12128	0.120775	0.12101	0.121555	0.120996	0.121755	0.122689	0.122934	0.122445	0.122274	0.12286	0.124035	0.124037	0.125236	0.127052	0.126853	0.126604	0.126403
Dengue	1	5	0.0741	0.0768282	0.077	0.0756	0.0794	0.0861	0.0869	0.0812	0.0796	0.0806	0.0821	0.0828	0.0828	0.0815	0.0812	0.0844	0.0823	0.0803	0.0818	0.0816	0.0815	0.0817	0.0822	0.0839	0.083	0.0802	0.0813	0.0826	0.0829	0.0822	0.0824	0.0827879	0.0827	0.0819	0.0835	0.0845	0.0838	0.0836	0.0843	0.0848	0.0840021	0.0845	0.0858	0.0868	0.0862	0.0859	0.0859
Dengue	1	5	0.0879	0.0914	0.0925	0.0922	0.0938	0.0967889	0.0986	0.0975	0.0931	0.0897	0.0910943	0.0970332	0.094	0.0916	0.093	0.0962	0.0963	0.0948	0.0935	0.0923	0.0927	0.0944	0.0963	0.0957	0.0943	0.0935357	0.0948	0.0947	0.0949	0.0965	0.0955	0.0953	0.0955	0.0944	0.0958	0.0974	0.0979	0.0975	0.0969	0.0967	0.0969	0.0974	0.0983	0.0992	0.0999	0.0993	0.0988794
Dengue	1	5	0.091	0.0951	0.101641	0.104133	0.100683	0.106316	0.107629	0.101356	0.101411	0.100151	0.100221	0.10397	0.104307	0.101742	0.100529	0.10589	0.105146	0.102798	0.103004	0.104672	0.105226	0.105116	0.105561	0.105508	0.104727	0.104187	0.105842	0.105113	0.104577	0.106086	0.105579	0.10608	0.10653	0.104724	0.10646	0.108237	0.107974	0.106708	0.107796	0.108941	0.107678	0.107017	0.107749	0.108963	0.108746	0.109039	0.109164
Dengue	1	5	0.0931	0.0915	0.0907745	0.0905629	0.0892	0.0966	0.0984	0.0916	0.0903	0.0928	0.0957	0.0963	0.0955	0.0936	0.0927	0.0951	0.0958	0.0953	0.0948	0.0941	0.0953238	0.0968	0.0961	0.0966	0.0958	0.0943	0.0956	0.0971	0.0968	0.0949	0.0964	0.097	0.0961	0.0955	0.0979	0.0999	0.0999	0.0987	0.0989	0.0996	0.0996	0.0998	0.100459	0.101126	0.10085	0.100286	0.100335
Dengue	1	5	0.0668	0.0684	0.0674	0.064882	0.0667656	0.0727	0.0751	0.0719	0.069	0.0681	0.0693	0.0708	0.0677	0.0659	0.0675	0.0714	0.0694	0.0668	0.0671	0.0674533	0.0676	0.0683	0.0701	0.0694	0.0682	0.0684	0.0708	0.07	0.0694	0.0715	0.0714	0.0702	0.0692	0.0693	0.0721	0.0734	0.072	0.0712	0.0719	0.0721	0.0706753	0.0719	0.0735	0.0746	0.0755	0.0748	0.0741
Dengue	1	5	0.0786	0.0822	0.08	0.0777	0.0862377	0.0881	0.0857	0.0834	0.0851	0.0835	0.0822	0.0847	0.0833	0.0832	0.0856	0.0884	0.0858	0.0837	0.0853	0.0855	0.0859	0.0869	0.0886	0.0883603	0.0869	0.0857658	0.0869924	0.0871	0.0874	0.0885	0.0878	0.0881	0.0886	0.087	0.0886	0.0897	0.0889	0.0894	0.0899	0.0898	0.0892	0.0892	0.0896	0.0904	0.0913	0.0917	0.0913
Dengue	1	5	0.0693	0.0646	0.0645	0.0686295	0.0721	0.0742727	0.0749	0.0738	0.0705624	0.0681	0.069	0.0729	0.0712	0.0697	0.071	0.0747	0.0728	0.0715941	0.0739	0.0721	0.0726	0.0739	0.0728	0.0737	0.0739	0.0733	0.0746	0.0743	0.074	0.0748	0.0742	0.0736	0.0734151	0.0735	0.0757	0.077	0.0763	0.0761	0.0761	0.0761	0.0762	0.077	0.0781	0.0789	0.0786	0.0786	0.0787
Dengue	1	5	0.0598	0.0617	0.0647	0.0665	0.07	0.0749	0.0776	0.0762	0.0704	0.067948	0.0696	0.0727	0.0699	0.0689	0.0717	0.0753	0.0719	0.07	0.0733	0.0705	0.0711057	0.0738	0.0743	0.0744	0.0733	0.0722	0.0732376	0.0727	0.0724	0.074	0.0749	0.0747	0.0738	0.073	0.0746	0.0758	0.0756	0.0764	0.0769467	0.0767	0.0756	0.0759	0.0768	0.0776	0.0776	0.0779	0.0784
Dengue	1	5	0.0721	0.0731	0.0716	0.0701	0.0735	0.0736	0.0728	0.0724	0.0701	0.0663	0.0657	0.0702	0.0694	0.069	0.0701	0.0704	0.0718	0.071	0.0679	0.07	0.0708	0.0707	0.0718	0.0713	0.0705	0.0702	0.071	0.0709	0.0711	0.0721	0.0715	0.0713	0.0713	0.0705	0.0719	0.0728	0.0722	0.0717	0.072	0.0723	0.0718	0.0723	0.0728	0.0733	0.0738	0.0738	0.0734
Dengue	1	5	0.082	0.0784	0.0776	0.0792	0.0794	0.0833	0.0864	0.0863	0.0851	0.0818	0.0804	0.0832	0.0831	0.0827	0.0836665	0.0865	0.0841	0.0822	0.0842	0.0852898	0.0845	0.084	0.0862	0.0857	0.0847	0.0844	0.0848	0.0849	0.0859	0.0879	0.086	0.0857	0.0863	0.0849	0.0861	0.0872	0.0869	0.0872	0.0886	0.0889	0.0869	0.0878	0.0892	0.0898	0.0891	0.0887	0.0888
Dengue	1	5	0.0816	0.0856	0.0823	0.0778	0.0831	0.0803	0.0773	0.0785	0.0793	0.0793	0.078964	0.079	0.0797	0.0780637	0.0758	0.0776	0.0774465	0.0756	0.0741	0.0758	0.077	0.0776	0.0784	0.0776	0.0772	0.0776895	0.0778	0.0768214	0.0763	0.0771	0.0769	0.0761	0.0753	0.0756	0.0756	0.075666	0.0759	0.0759	0.0753	0.0751	0.0762	0.0764	0.0757	0.0749348	0.0755	0.0759	0.0761
Dengue	1	5	0.0925	0.10197	0.103196	0.0972	0.0954	0.0977	0.0971	0.094	0.0989	0.0987	0.0964	0.0969	0.098	0.0953	0.0918	0.0944	0.0955	0.0944	0.0928	0.0944	0.0947	0.0947	0.096	0.0956	0.0949	0.0948	0.0952471	0.0949	0.0945	0.095	0.0955592	0.0947	0.0933	0.0933	0.0932	0.0933	0.0934	0.0932	0.0933	0.0935	0.0934	0.0939486	0.0943	0.0941	0.0933567	0.0932	0.0935
Dengue	1	5	0.102542	0.112279	0.113407	0.107607	0.107563	0.104906	0.101603	0.1006	0.105142	0.105604	0.104663	0.10624	0.107311	0.104206	0.100325	0.102782	0.102792	0.102043	0.102231	0.102	0.102837	0.104074	0.104482	0.104148	0.103512	0.103345	0.104623	0.104336	0.103681	0.103884	0.103934	0.103762	0.10315	0.102105	0.102756	0.103523	0.103332	0.102275	0.102135	0.102406	0.102326	0.102901	0.10315	0.102903	0.102662	0.102944	0.103169
Dengue	1	5	0.097	0.10709	0.106836	0.0995088	0.100293	0.102299	0.102866	0.101927	0.102249	0.103787	0.104023	0.101673	0.102369	0.101294	0.0989	0.0991	0.100086	0.0994	0.0971	0.0988	0.100068	0.100676	0.101335	0.100343	0.100052	0.100774	0.10064	0.100283	0.100632	0.101725	0.1011	0.100197	0.0996	0.0994	0.0997	0.0999	0.0995	0.0988	0.0987	0.0991	0.0994	0.100505	0.100761	0.10004	0.0994251	0.0998	0.10016
Dengue	1	5	0.0798	0.084	0.0843	0.0824139	0.0856	0.0837057	0.08	0.0785333	0.0826	0.0848	0.0841	0.0821	0.0836	0.0813	0.0778	0.0816	0.0822	0.081	0.0802	0.08	0.0804	0.0816	0.0834	0.0827	0.0814	0.0807	0.0804889	0.0807	0.0816	0.0827	0.0821	0.0811	0.0806	0.0808063	0.0805	0.0805	0.0808	0.08	0.08	0.0807	0.0813	0.0822	0.082	0.0809	0.0807	0.0811	0.0815
Dengue	1	5	0.0802	0.0879	0.0874816	0.0828	0.0872	0.084	0.0817	0.0844	0.0881	0.0887	0.0866	0.0839	0.0859	0.0857	0.0834	0.0836272	0.0856597	0.0858	0.0832	0.083	0.0834	0.0842	0.0854	0.0851	0.0847	0.085	0.0853473	0.0847	0.0847	0.0862	0.0858	0.085	0.0843	0.0835	0.0843	0.0849	0.0843	0.0833	0.0833	0.084	0.0844	0.085	0.0853291	0.0851	0.0845033	0.0847	0.085
Dengue	1	5	0.0815	0.0889	0.0896	0.0844	0.0818	0.0837	0.0832	0.0797	0.0821	0.0834	0.0841	0.0852	0.084	0.0819	0.0807615	0.0822	0.0818	0.0803301	0.0794	0.0803	0.0805	0.0811	0.0838	0.0828	0.0817181	0.0817	0.0815423	0.0814	0.0818	0.0827	0.0832519	0.0826	0.0815	0.0815481	0.0815	0.0815	0.0813	0.0806348	0.0807	0.0812	0.0817	0.0822	0.0819273	0.0813	0.0813	0.0817	0.082
Dengue	1	5	0.107898	0.113962	0.112924	0.108633	0.110458	0.106212	0.103627	0.105533	0.105585	0.107496	0.109125	0.108407	0.108943	0.106907	0.10418	0.105947	0.106248	0.104738	0.102991	0.104894	0.105508	0.105235	0.105858	0.106176	0.105838	0.105411	0.106223	0.106027	0.105914	0.106669	0.106484	0.106075	0.105561	0.104926	0.105254	0.106204	0.106826	0.105493	0.104597	0.104618	0.105272	0.1058	0.105828	0.105572	0.105641	0.105953	0.105892
Dengue	1	5	0.0835	0.0852	0.0874	0.0892	0.088	0.0827	0.0794	0.0804	0.0824	0.0838	0.084	0.0834	0.0848	0.0826	0.0794108	0.0822	0.0815	0.0798	0.0796	0.0807	0.081	0.0817	0.0837	0.0825	0.0815	0.0817	0.0819499	0.0817	0.0814	0.0814619	0.0814936	0.0806	0.0798	0.0809	0.0804	0.08	0.0802	0.0797	0.0798	0.0801	0.0802	0.0813	0.0809	0.0796455	0.0803	0.0806	0.0805
Dengue	1	5	0.105415	0.108086	0.107094	0.10489	0.106648	0.106205	0.103844	0.102152	0.106035	0.107308	0.106957	0.107396	0.107607	0.104517	0.101309	0.104361	0.103904	0.102025	0.1013	0.102023	0.102626	0.103808	0.106052	0.104165	0.103274	0.104482	0.104411	0.103101	0.102894	0.104645	0.104123	0.103095	0.10252	0.102774	0.102857	0.10255	0.102046	0.101968	0.10191	0.102045	0.102596	0.10363	0.103167	0.101964	0.102602	0.102689	0.10267
Dengue	1	5	0.127969	0.135967	0.137691	0.135753	0.139703	0.133203	0.129257	0.131977	0.129865	0.131536	0.133312	0.131424	0.133129	0.132228	0.129228	0.129039	0.128469	0.127603	0.12718	0.128524	0.12944	0.129553	0.129307	0.129834	0.129716	0.129273	0.130573	0.130621	0.13018	0.130159	0.129766	0.12914	0.128537	0.128265	0.128497	0.128386	0.127812	0.12778	0.127776	0.127268	0.126409	0.128193	0.128373	0.126888	0.126806	0.127056	0.127124
Dengue	1	5	0.12951	0.137811	0.138093	0.133512	0.13527	0.129439	0.128388	0.134329	0.132324	0.133107	0.134708	0.133841	0.134178	0.131854	0.128898	0.130734	0.131289	0.130346	0.128961	0.128925	0.128506	0.129295	0.13241	0.130222	0.128879	0.130239	0.131179	0.130705	0.130334	0.131071	0.131253	0.130019	0.128854	0.129852	0.129908	0.129415	0.128777	0.127837	0.127578	0.127542	0.127315	0.128466	0.128583	0.12777	0.12796	0.127991	0.127952
Dengue	1	5	0.0929	0.0997	0.101742	0.0991	0.0998	0.101052	0.0998	0.0969	0.0979	0.099	0.099	0.0985	0.100812	0.0991	0.0951	0.0963	0.097	0.0964	0.0953	0.0952	0.0965	0.0979128	0.0979	0.0972	0.0972	0.0979	0.098	0.0975736	0.0975	0.0982	0.0973	0.0975	0.0979	0.0969	0.0966	0.0969	0.0968961	0.0953	0.0955	0.096	0.095	0.0958754	0.0963	0.0958	0.0952	0.0957	0.0961
Dengue	1	5	0.113526	0.118122	0.119097	0.117053	0.116395	0.113845	0.112613	0.114071	0.116533	0.117138	0.11623	0.115316	0.117273	0.115131	0.111117	0.112975	0.113461	0.112911	0.112456	0.112583	0.112698	0.113391	0.114879	0.11314	0.112033	0.112868	0.113983	0.113325	0.112996	0.114197	0.113414	0.112463	0.111877	0.111529	0.11119	0.111002	0.111059	0.111371	0.111083	0.110644	0.110681	0.11113	0.111077	0.110824	0.111444	0.111021	0.110586
Dengue	1	5	0.0934	0.097	0.098	0.0975	0.0987	0.0961	0.0932	0.0924	0.0929	0.0939	0.0947	0.0949	0.0951	0.0929	0.0911	0.0946	0.0935	0.0914	0.0911244	0.090958	0.0911	0.0919	0.0933	0.0928	0.0916363	0.0914	0.0931	0.093	0.0923	0.0922	0.092	0.0918	0.0918	0.0915	0.0912	0.091	0.0906	0.0901	0.0898	0.0898	0.09	0.0911	0.0912	0.0903	0.0897	0.0898	0.0901
Dengue	1	5	0.114432	0.119647	0.118537	0.115419	0.119467	0.120641	0.118182	0.115113	0.118166	0.118584	0.116898	0.115897	0.118179	0.116852	0.113564	0.115255	0.116745	0.116123	0.114029	0.115158	0.114678	0.113848	0.115006	0.114615	0.114867	0.115738	0.114801	0.114534	0.114467	0.11416	0.115028	0.114987	0.113782	0.112377	0.11313	0.114119	0.1142	0.113941	0.113409	0.113105	0.113375	0.113761	0.1138	0.113406	0.11284	0.113214	0.113492
Dengue	1	5	0.117969	0.119541	0.11885	0.117549	0.117548	0.116392	0.116284	0.118123	0.120697	0.120361	0.118979	0.119095	0.120951	0.118939	0.115158	0.116269	0.116284	0.115436	0.114813	0.115445	0.116247	0.116943	0.117433	0.117055	0.116603	0.116494	0.116669	0.116281	0.116681	0.118096	0.116499	0.11534	0.115112	0.114836	0.114221	0.113975	0.114244	0.114285	0.11388	0.113567	0.113935	0.115141	0.115127	0.114076	0.113803	0.113867	0.113914
Dengue	1	5	0.144837	0.149912	0.15069	0.148525	0.150168	0.147121	0.145095	0.146524	0.147632	0.149421	0.149983	0.148306	0.149179	0.147486	0.144572	0.14574	0.145775	0.144488	0.1432	0.144907	0.146017	0.146427	0.146839	0.145416	0.143902	0.143703	0.145569	0.145216	0.145406	0.147696	0.146474	0.144901	0.14411	0.144136	0.144708	0.144673	0.143968	0.14414	0.143797	0.143482	0.143766	0.143324	0.142995	0.143037	0.143194	0.142864	0.143019
Dengue	1	5	0.147817	0.15373	0.151836	0.148241	0.153203	0.151581	0.147126	0.14489	0.149144	0.150719	0.149854	0.149096	0.150257	0.148164	0.144812	0.146458	0.147601	0.146815	0.144957	0.146114	0.14673	0.14708	0.148177	0.147782	0.147365	0.14743	0.147313	0.146834	0.146339	0.146179	0.146569	0.14616	0.145597	0.146136	0.145265	0.144536	0.144738	0.145098	0.144669	0.144233	0.144683	0.145584	0.145426	0.144513	0.144414	0.144289	0.143906
Dengue	1	5	0.100902	0.106331	0.104535	0.100394	0.102409	0.101143	0.0997	0.100607	0.103765	0.104905	0.103522	0.101144	0.102834	0.102033	0.0998	0.101948	0.100672	0.0986	0.0983	0.0998	0.100112	0.100455	0.102122	0.0998	0.0984	0.0996	0.100858	0.100182	0.0994	0.0999	0.100248	0.0991	0.0976065	0.0976695	0.0981	0.0979	0.0973201	0.0973	0.0971	0.097	0.0972	0.0984	0.0984	0.0975	0.0975	0.0974	0.097
Dengue	1	5	0.112943	0.117393	0.116654	0.113565	0.116554	0.115738	0.113409	0.111986	0.11221	0.114009	0.114052	0.110847	0.112613	0.111668	0.108604	0.109365	0.108505	0.108198	0.109341	0.108105	0.108864	0.110705	0.111121	0.109355	0.108691	0.109427	0.108798	0.108315	0.108367	0.108657	0.107482	0.107655	0.108172	0.106663	0.106095	0.106064	0.10595	0.105272	0.105771	0.10616	0.105281	0.105717	0.106211	0.106199	0.105773	0.105319	0.105552
Dengue	1	5	0.133179	0.136369	0.137236	0.136611	0.135768	0.135226	0.13449	0.133451	0.132499	0.133844	0.135459	0.135411	0.136596	0.133796	0.130256	0.133882	0.133874	0.132481	0.13207	0.131343	0.132401	0.134123	0.134563	0.133863	0.133302	0.133584	0.134708	0.133537	0.132529	0.133324	0.132337	0.131701	0.131617	0.131382	0.131118	0.130845	0.130608	0.130507	0.129938	0.129312	0.129337	0.131088	0.13111	0.129777	0.130201	0.130518	0.130468
Dengue	1	5	0.110839	0.115712	0.116987	0.115214	0.115169	0.112155	0.110986	0.112937	0.113455	0.112866	0.112523	0.113412	0.114454	0.112484	0.109622	0.110966	0.111783	0.111075	0.109395	0.108943	0.109854	0.111265	0.111882	0.1105	0.109647	0.110044	0.110425	0.110074	0.110215	0.111134	0.109368	0.108386	0.108348	0.107911	0.107828	0.107861	0.107662	0.106792	0.107063	0.10733	0.10654	0.107267	0.1076	0.107262	0.107268	0.107604	0.10766
Dengue	1	5	0.10217	0.109389	0.111989	0.109927	0.109975	0.108846	0.107215	0.106609	0.109347	0.110892	0.110266	0.108472	0.110385	0.108809	0.105179	0.10635	0.107458	0.106356	0.103758	0.105058	0.106349	0.106776	0.10657	0.106016	0.106135	0.106518	0.105417	0.105344	0.105673	0.105482	0.104672	0.104943	0.1052	0.103544	0.103747	0.10371	0.102745	0.102932	0.103042	0.102891	0.102721	0.103364	0.103814	0.10366	0.103049	0.102853	0.103092
Dengue	1	5	0.0765	0.0836	0.0839299	0.0804	0.0842	0.0836232	0.0817	0.0812756	0.083	0.0838	0.0833	0.0826	0.0835	0.0822	0.0801	0.0816	0.0818	0.0801	0.0781	0.0801	0.0804	0.0799657	0.0814	0.0813421	0.0807	0.0803	0.0809	0.0797	0.0793	0.0809	0.0801	0.0789	0.0784	0.0789	0.0784	0.0782	0.0786	0.0779	0.0775	0.0776	0.0778	0.0779	0.078	0.078029	0.0779	0.0778	0.0776986
Dengue	1	5	0.116972	0.119092	0.118808	0.117441	0.117024	0.119072	0.117965	0.114092	0.116791	0.118606	0.118751	0.118316	0.119357	0.116137	0.111797	0.114465	0.114584	0.113231	0.112538	0.113698	0.115331	0.116185	0.115489	0.114526	0.114741	0.115716	0.115296	0.114578	0.114328	0.11466	0.11424	0.113179	0.112418	0.112966	0.112748	0.112335	0.112022	0.111297	0.111317	0.111504	0.111336	0.11263	0.112662	0.1116	0.11173	0.111902	0.111842
Dengue	1	5	0.102874	0.109028	0.107265	0.10283	0.106358	0.106759	0.105158	0.104193	0.106928	0.106683	0.105728	0.106843	0.106455	0.103613	0.101293	0.104199	0.10416	0.102708	0.102038	0.10303	0.103039	0.102967	0.104134	0.103094	0.102103	0.102183	0.102778	0.102745	0.102832	0.103482	0.103318	0.102249	0.101173	0.101236	0.101162	0.101036	0.100881	0.100426	0.0999	0.0997	0.100078	0.101057	0.100961	0.100186	0.100548	0.100647	0.100657
Dengue	1	5	0.120113	0.122343	0.122155	0.120515	0.120243	0.116884	0.115556	0.117833	0.119425	0.120516	0.121688	0.123027	0.122257	0.119607	0.117232	0.118101	0.119566	0.118408	0.115083	0.117275	0.118144	0.118048	0.118978	0.117901	0.117261	0.117615	0.117401	0.117527	0.117583	0.117181	0.116514	0.116805	0.116965	0.115339	0.115679	0.116131	0.115599	0.114782	0.114911	0.115007	0.114317	0.115543	0.116114	0.115495	0.114845	0.115266	0.115517
Dengue	1	5	0.107141	0.11548	0.116354	0.112365	0.115106	0.117248	0.115034	0.110518	0.112849	0.113472	0.112753	0.112788	0.113935	0.112391	0.110298	0.113053	0.111978	0.109963	0.109282	0.107609	0.108409	0.110347	0.110875	0.110693	0.109656	0.108851	0.110422	0.110006	0.109566	0.1106	0.109886	0.109076	0.108546	0.108069	0.10774	0.10764	0.107607	0.107127	0.106792	0.106542	0.10633	0.106984	0.107265	0.107011	0.106891	0.106904	0.106846
Dengue	1	5	0.108024	0.115265	0.119513	0.119223	0.117977	0.115425	0.113094	0.112255	0.113735	0.115255	0.115572	0.114646	0.115856	0.114306	0.111072	0.110974	0.110342	0.110689	0.112156	0.110621	0.110336	0.111486	0.112624	0.111495	0.110245	0.110086	0.110981	0.111021	0.110915	0.111357	0.111609	0.110634	0.109247	0.109027	0.109558	0.109309	0.108118	0.107802	0.107756	0.108015	0.108537	0.108481	0.108472	0.108546	0.10832	0.108546	0.108729
Dengue	1	5	0.108026	0.105983	0.105002	0.104436	0.102635	0.103468	0.104387	0.104244	0.104627	0.105181	0.105234	0.104397	0.103731	0.101696	0.100486	0.103996	0.103461	0.101802	0.101689	0.102183	0.101863	0.100578	0.0992	0.101021	0.101405	0.100043	0.101279	0.101567	0.101644	0.102229	0.10165	0.10107	0.100882	0.100958	0.100146	0.0998762	0.100383	0.0999	0.0999	0.100306	0.100441	0.100963	0.101364	0.101366	0.100952	0.100948	0.101132
Dengue	1	5	0.106399	0.107816	0.106539	0.104026	0.104565	0.106536	0.106794	0.10578	0.109064	0.1101	0.109493	0.109003	0.107508	0.106437	0.106101	0.105943	0.105021	0.10518	0.106616	0.105601	0.104314	0.103669	0.104102	0.105792	0.106807	0.105974	0.103096	0.102935	0.104547	0.105906	0.105433	0.105213	0.104987	0.103758	0.104692	0.104768	0.103445	0.104522	0.104858	0.104386	0.103961	0.104671	0.105199	0.105065	0.104559	0.104785	0.104893
Dengue	1	5	0.104529	0.106268	0.10521	0.10473	0.109815	0.108874	0.106185	0.105229	0.106257	0.105722	0.105233	0.106361	0.105586	0.104269	0.103578	0.104235	0.104864	0.104784	0.104084	0.104036	0.103899	0.102889	0.101202	0.104603	0.105614	0.103173	0.103126	0.10344	0.104127	0.104881	0.103454	0.102659	0.102918	0.10335	0.103165	0.102649	0.102283	0.102647	0.102934	0.102747	0.102253	0.103347	0.10385	0.103457	0.10333	0.103498	0.103583
Dengue	1	5	0.121131	0.118725	0.115812	0.115022	0.115857	0.113607	0.111203	0.111454	0.116469	0.115803	0.113507	0.114757	0.114974	0.112847	0.111077	0.114136	0.114405	0.113145	0.112531	0.114194	0.114028	0.112475	0.111609	0.112978	0.113389	0.112488	0.112881	0.112912	0.112974	0.113374	0.113079	0.113164	0.113379	0.112931	0.112359	0.111832	0.111669	0.112521	0.112632	0.11215	0.111809	0.112315	0.113093	0.113548	0.113191	0.112637	0.112326
Dengue	1	5	0.112842	0.11346	0.114431	0.114567	0.113717	0.112162	0.110921	0.11089	0.112896	0.113446	0.113405	0.113836	0.111874	0.111729	0.112971	0.112178	0.111662	0.111931	0.112468	0.111084	0.111329	0.111582	0.109638	0.1102	0.111131	0.111109	0.110058	0.109737	0.110223	0.110926	0.110489	0.110302	0.110518	0.110631	0.110232	0.109821	0.109668	0.109582	0.109856	0.109866	0.109309	0.110109	0.110367	0.109841	0.109599	0.109715	0.10977
Dengue	1	5	0.116118	0.119261	0.119352	0.116899	0.112917	0.111832	0.11243	0.113515	0.114852	0.115033	0.114967	0.115493	0.115068	0.11301	0.111384	0.113401	0.112735	0.113054	0.115525	0.113397	0.113166	0.11397	0.113277	0.113897	0.113508	0.112336	0.11324	0.11253	0.112682	0.114894	0.11365	0.112616	0.112545	0.112699	0.112817	0.1124	0.111703	0.112034	0.112184	0.112019	0.11187	0.112781	0.112965	0.112502	0.112799	0.112277	0.111853
Dengue	1	5	0.114053	0.119456	0.121314	0.119487	0.118836	0.119582	0.118792	0.116632	0.117906	0.117286	0.116988	0.119019	0.117675	0.115785	0.115179	0.11639	0.114651	0.11387	0.115693	0.115107	0.115156	0.114745	0.112682	0.114918	0.115638	0.113927	0.114222	0.114385	0.114843	0.115678	0.114701	0.113903	0.113773	0.113916	0.113347	0.112789	0.112754	0.11322	0.113782	0.113891	0.113383	0.113568	0.113703	0.113545	0.113304	0.113525	0.113608
Dengue	1	5	0.121872	0.125105	0.126844	0.124947	0.121188	0.124339	0.125831	0.122837	0.1226	0.122297	0.122328	0.123056	0.121907	0.121772	0.122631	0.12241	0.12018	0.1192	0.120708	0.121469	0.120034	0.117883	0.117464	0.120115	0.12118	0.119715	0.118716	0.119072	0.119935	0.120272	0.11956	0.119493	0.11948	0.118221	0.118535	0.118882	0.118407	0.117792	0.117663	0.117797	0.117809	0.11775	0.117754	0.117665	0.117187	0.117474	0.117666
Dengue	1	5	0.113567	0.114802	0.116979	0.118041	0.116765	0.113143	0.113611	0.117929	0.116204	0.114255	0.113907	0.115072	0.114371	0.113384	0.11312	0.113873	0.113529	0.113307	0.113875	0.113957	0.113873	0.113516	0.11287	0.112998	0.112911	0.112665	0.113418	0.114001	0.114629	0.115244	0.114113	0.113565	0.113582	0.113056	0.112141	0.112117	0.112893	0.112326	0.11212	0.11188	0.111204	0.111879	0.112579	0.112397	0.111025	0.111125	0.111461
Dengue	1	5	0.114406	0.111254	0.110674	0.110657	0.107183	0.110787	0.111637	0.107985	0.111904	0.11212	0.110177	0.109723	0.109938	0.110215	0.109741	0.107863	0.107729	0.107928	0.107484	0.107642	0.10708	0.106319	0.106351	0.107239	0.107193	0.106197	0.106018	0.106202	0.106963	0.108078	0.107916	0.107149	0.106382	0.106103	0.106153	0.105809	0.105147	0.105406	0.105911	0.106076	0.105767	0.106488	0.107122	0.107037	0.106133	0.105617	0.105518
Dengue	1	5	0.117235	0.119801	0.119316	0.115791	0.114079	0.118733	0.120149	0.116452	0.11809	0.119198	0.118428	0.116603	0.118891	0.116694	0.113163	0.118038	0.115682	0.112916	0.114383	0.114802	0.11428	0.113684	0.114042	0.115055	0.115085	0.114149	0.113898	0.11407	0.114607	0.115077	0.113874	0.113286	0.113499	0.113662	0.113911	0.113701	0.113049	0.112775	0.113084	0.113352	0.11311	0.113351	0.114216	0.114824	0.113806	0.114054	0.114414
Dengue	1	5	0.117708	0.116946	0.117954	0.119807	0.119764	0.119086	0.116056	0.112823	0.117293	0.117049	0.11535	0.117022	0.11779	0.116896	0.115636	0.116213	0.114774	0.113558	0.113958	0.114315	0.11408	0.113724	0.113915	0.11405	0.113788	0.113378	0.113603	0.114005	0.114126	0.113945	0.114716	0.114347	0.113238	0.112937	0.113383	0.113399	0.112742	0.112585	0.11313	0.113252	0.112327	0.113093	0.113633	0.113634	0.114001	0.113606	0.113371
Dengue	1	5	0.100379	0.0999882	0.0978	0.0956	0.0962	0.0954	0.0933	0.0917	0.0942	0.0949	0.0945	0.0949	0.0945883	0.094	0.0937	0.0942	0.0934	0.0933	0.0943	0.0932896	0.0928	0.0928	0.0924	0.0941	0.095	0.0946	0.0947	0.0939	0.0933	0.0936	0.0934804	0.0933	0.0932	0.0932	0.0924	0.0918	0.0918	0.0924	0.0929	0.0932	0.0929	0.0931	0.0935	0.0938	0.0933	0.0929535	0.093
Dengue	1	5	0.103469	0.107402	0.108167	0.106097	0.107015	0.108888	0.107724	0.104417	0.106481	0.108718	0.109137	0.107727	0.108735	0.108651	0.107027	0.105673	0.105464	0.1055	0.105309	0.105823	0.106486	0.10628	0.104859	0.106387	0.106972	0.105962	0.10626	0.106095	0.106295	0.107196	0.10644	0.106094	0.10607	0.105509	0.106721	0.106719	0.105096	0.105732	0.106276	0.1061	0.105503	0.106577	0.107135	0.106703	0.106211	0.106236	0.106413
Dengue	1	5	0.0977	0.0979	0.0949	0.0916	0.0926	0.094	0.0939	0.0928	0.0939	0.0935	0.0932573	0.0944	0.0934	0.0915	0.0907	0.0925	0.0914	0.0901	0.0905	0.0912	0.0909	0.0901	0.0898	0.0919	0.0923	0.0908	0.0909	0.0908	0.0909	0.0915	0.0912	0.0907	0.0905	0.0904	0.0903	0.0899593	0.0895	0.0896	0.0905	0.0909	0.0902	0.0909	0.0913	0.0909	0.0908	0.0909	0.0907
Dengue	1	5	0.0938	0.092	0.089	0.0879	0.0921	0.0914	0.089646	0.0896	0.0907	0.0911	0.0905	0.0892	0.0877	0.0874	0.0879	0.0877	0.0875	0.0876	0.0876	0.0866	0.0868	0.0872	0.0865	0.0885	0.0893	0.0881	0.0877	0.0878	0.0883646	0.089	0.0884	0.0875254	0.087	0.0872547	0.0869	0.0867	0.087	0.0872	0.0872	0.087	0.087	0.0875	0.0879	0.0878	0.0875	0.0872	0.0874
Dengue	1	5	0.0906	0.0935	0.0945	0.0939	0.0941	0.0938	0.0931	0.0926	0.0932	0.0947	0.09426	0.0908	0.0914335	0.091	0.0895	0.0905	0.0905	0.0898	0.0894	0.0901	0.0902	0.0893	0.0883	0.090609	0.0908	0.0886133	0.0894	0.09	0.0901	0.0899	0.0898	0.0897697	0.0895355	0.0888	0.089	0.0887	0.0879	0.0884	0.0890838	0.089	0.088	0.089	0.0894	0.0888578	0.0885822	0.0888	0.0891
Dengue	1	5	0.0905	0.0936	0.0932	0.0896	0.0888596	0.0902	0.0907	0.0902	0.0922	0.0913	0.0898	0.0904	0.0898	0.0886734	0.088	0.089	0.0876138	0.0863	0.0866	0.0875	0.0877	0.0868	0.0853	0.0883	0.0883	0.0852	0.086	0.0874	0.0883	0.0881	0.087	0.0867	0.0869	0.0868	0.0866	0.0864	0.0861	0.0854	0.0861956	0.0871	0.0865	0.0869	0.0874	0.0874	0.0867	0.0867	0.0868279
Dengue	1	5	0.0956	0.100631	0.100368	0.0965	0.0982	0.0979	0.0961	0.0945	0.0953	0.0977	0.0989	0.097	0.0951232	0.0939	0.0935	0.0936	0.0951133	0.0953	0.0936	0.0941	0.0946	0.0944	0.0935	0.0946093	0.0952	0.0945	0.0938	0.0941	0.0951	0.0959	0.0942	0.0942	0.0948746	0.0932	0.0935	0.0936	0.0928	0.0928	0.0934	0.0938	0.0933	0.0936	0.0941	0.0944	0.0935	0.0932575	0.0937
Dengue	1	5	0.116638	0.117095	0.115255	0.112675	0.112336	0.114331	0.113739	0.110964	0.11417	0.116107	0.115102	0.112248	0.113217	0.112359	0.110402	0.112064	0.112462	0.112098	0.11196	0.112571	0.112096	0.111189	0.111167	0.111883	0.112222	0.111749	0.110778	0.110694	0.111619	0.112794	0.111794	0.111677	0.112152	0.111508	0.111066	0.110695	0.11042	0.1107	0.110877	0.110898	0.11093	0.111286	0.111617	0.111645	0.111221	0.111047	0.111027
Dengue	1	5	0.127205	0.128884	0.127916	0.12549	0.126169	0.127364	0.126804	0.125353	0.128073	0.128937	0.128596	0.128665	0.127822	0.126386	0.125453	0.126296	0.126203	0.125685	0.125383	0.125277	0.125004	0.124293	0.123397	0.125222	0.125588	0.124234	0.124983	0.124167	0.123684	0.124814	0.124335	0.123892	0.1239	0.124074	0.123637	0.122891	0.122349	0.122678	0.122752	0.122602	0.122555	0.122702	0.123297	0.12392	0.123725	0.12318	0.122947
Dengue	1	5	0.153278	0.154837	0.155436	0.154046	0.152741	0.153714	0.153054	0.151301	0.156108	0.155584	0.153882	0.156081	0.155665	0.152685	0.150569	0.153863	0.153682	0.152598	0.152976	0.153575	0.154158	0.153501	0.151255	0.153495	0.15355	0.150967	0.151891	0.152549	0.152648	0.152459	0.1518	0.151217	0.151061	0.151407	0.151121	0.150717	0.15059	0.150725	0.150946	0.150832	0.150279	0.150485	0.151284	0.1519	0.151295	0.15092	0.150893
Dengue	1	5	0.104399	0.101679	0.100163	0.100013	0.100167	0.101364	0.100619	0.0986	0.101104	0.10187	0.101597	0.101972	0.101442	0.0992	0.0971	0.0983	0.0984	0.0981	0.0983	0.0979	0.0975589	0.0968	0.0953	0.0974	0.0983	0.097	0.097	0.0969	0.0973	0.0981	0.0967279	0.0966	0.0972	0.0965	0.0959	0.096	0.0966	0.0963	0.0965	0.0963963	0.0957	0.0957	0.0962	0.0966	0.0962	0.0959089	0.095966
Dengue	1	5	0.133542	0.129573	0.126337	0.12565	0.127196	0.131814	0.13372	0.131798	0.132038	0.131846	0.131197	0.130619	0.130552	0.130042	0.129277	0.129177	0.129569	0.129505	0.12895	0.130013	0.129679	0.128482	0.128124	0.129665	0.129535	0.128063	0.129451	0.129001	0.128642	0.129837	0.129272	0.128596	0.128166	0.127778	0.12818	0.127768	0.126687	0.127859	0.128111	0.127734	0.127738	0.128108	0.128274	0.128143	0.127989	0.127673	0.127454
Dengue	1	5	0.137743	0.13982	0.134998	0.129007	0.133113	0.131445	0.132789	0.138777	0.137995	0.136039	0.134835	0.134839	0.134357	0.134407	0.134728	0.13423	0.133285	0.133089	0.133723	0.132888	0.13269	0.132594	0.131797	0.13312	0.13397	0.133328	0.13206	0.132122	0.132654	0.132737	0.133067	0.132404	0.131611	0.132172	0.131505	0.130995	0.131198	0.130939	0.131435	0.131727	0.131095	0.132041	0.132301	0.131698	0.131635	0.13137	0.131225
Dengue	1	5	0.117551	0.124136	0.123745	0.118302	0.118017	0.117234	0.117278	0.118672	0.12014	0.119529	0.118143	0.117848	0.119382	0.119075	0.117822	0.119198	0.117846	0.116825	0.117841	0.118026	0.116605	0.11521	0.115705	0.116072	0.115888	0.11547	0.115701	0.115256	0.115364	0.116524	0.115942	0.115527	0.115328	0.114682	0.115167	0.114822	0.113527	0.114199	0.114834	0.114701	0.11393	0.114532	0.114938	0.114872	0.115063	0.114882	0.114857
Dengue	1	5	0.121893	0.124583	0.123831	0.120593	0.119361	0.118546	0.119144	0.120584	0.119808	0.120238	0.121241	0.121348	0.119631	0.119481	0.120258	0.118831	0.118094	0.117632	0.117211	0.117972	0.118645	0.118444	0.117384	0.11884	0.11924	0.117777	0.116726	0.116768	0.117845	0.119036	0.117603	0.116328	0.116262	0.117263	0.117338	0.116972	0.116686	0.116657	0.116437	0.116149	0.116034	0.116142	0.11653	0.116877	0.116663	0.116644	0.116669
Dengue	1	5	0.128846	0.125889	0.124812	0.125529	0.1264	0.125835	0.125742	0.126528	0.126102	0.125375	0.125862	0.128109	0.129057	0.127069	0.124467	0.125493	0.124755	0.123937	0.124378	0.124951	0.125332	0.124608	0.122606	0.123893	0.123804	0.122047	0.122992	0.12374	0.124317	0.124762	0.123357	0.122505	0.12261	0.122969	0.122898	0.122236	0.121477	0.121926	0.122337	0.121991	0.120948	0.121547	0.122256	0.122314	0.121728	0.121586	0.121727
Dengue	1	5	0.137809	0.142322	0.141725	0.138432	0.139485	0.136302	0.135009	0.137281	0.137034	0.136916	0.136595	0.135739	0.13674	0.135987	0.134007	0.133997	0.134781	0.135009	0.134332	0.134317	0.134327	0.133604	0.132099	0.133947	0.134706	0.133736	0.134499	0.1347	0.134811	0.135064	0.133389	0.132797	0.133373	0.13373	0.13355	0.132485	0.131145	0.131417	0.132058	0.132037	0.131154	0.13211	0.132459	0.13201	0.13228	0.132517	0.132506
Dengue	1	5	0.114608	0.116982	0.115598	0.112507	0.115729	0.11737	0.114688	0.11038	0.11345	0.114105	0.113159	0.113176	0.113007	0.111895	0.111192	0.113115	0.111456	0.110789	0.113099	0.112639	0.111411	0.110457	0.11033	0.110144	0.109996	0.110099	0.110701	0.110661	0.110844	0.111525	0.110163	0.109493	0.109628	0.109431	0.109012	0.108882	0.109067	0.10885	0.108834	0.108378	0.10732	0.108682	0.109199	0.108635	0.10901	0.108544	0.108174
Dengue	1	5	0.141829	0.141122	0.139537	0.138403	0.140635	0.140188	0.139137	0.138992	0.139434	0.139666	0.139668	0.139657	0.140074	0.13884	0.137318	0.138652	0.137541	0.137034	0.138598	0.138601	0.137548	0.136457	0.136288	0.135961	0.137006	0.138482	0.137115	0.137677	0.138841	0.138785	0.137426	0.13796	0.139232	0.138346	0.137397	0.136568	0.136075	0.136508	0.136236	0.136008	0.136666	0.136839	0.137003	0.137278	0.13748	0.137413	0.13765
Dengue	1	5	0.171888	0.165767	0.166635	0.169719	0.163808	0.168749	0.172242	0.169156	0.168126	0.167632	0.168192	0.169506	0.166742	0.165328	0.16568	0.164858	0.165483	0.166547	0.166871	0.165809	0.164203	0.163287	0.163743	0.162408	0.163003	0.165488	0.165924	0.165687	0.165692	0.166022	0.164412	0.165082	0.166503	0.165019	0.164487	0.16442	0.164306	0.164249	0.163937	0.163807	0.164122	0.163655	0.16364	0.164042	0.163884	0.163535	0.163597
Dengue	1	5	0.155131	0.153365	0.155159	0.155898	0.151123	0.154828	0.156454	0.15277	0.153547	0.153418	0.153565	0.155137	0.153212	0.151829	0.152444	0.154345	0.155198	0.154804	0.153608	0.152296	0.151778	0.152404	0.153623	0.151199	0.151943	0.155304	0.153281	0.152536	0.153431	0.154533	0.152783	0.15364	0.155298	0.153314	0.153217	0.153676	0.153309	0.151563	0.151096	0.151929	0.15309	0.15301	0.153139	0.153405	0.152651	0.152088	0.152391
Dengue	1	5	0.154753	0.156857	0.158015	0.156409	0.155429	0.15776	0.160573	0.160958	0.155955	0.157482	0.160959	0.160021	0.157619	0.156372	0.156835	0.158006	0.157817	0.157408	0.157529	0.157378	0.155501	0.154923	0.158192	0.156269	0.15676	0.159745	0.157326	0.156995	0.158147	0.158829	0.157735	0.15825	0.159303	0.15814	0.157591	0.157634	0.157772	0.157265	0.157088	0.157021	0.156656	0.156056	0.156196	0.156902	0.157159	0.156869	0.157189
Dengue	1	5	0.115183	0.118577	0.123856	0.124927	0.120676	0.123094	0.124365	0.121404	0.119932	0.120114	0.120342	0.119359	0.119179	0.11877	0.118495	0.11951	0.119692	0.120109	0.121009	0.12003	0.119702	0.119562	0.118395	0.116265	0.117313	0.120476	0.119676	0.118899	0.119233	0.120234	0.118764	0.119232	0.120585	0.119582	0.118813	0.118243	0.117901	0.118327	0.118248	0.117957	0.117954	0.117674	0.11791	0.118419	0.118248	0.118129	0.118304
Dengue	1	5	0.149133	0.149568	0.156453	0.161381	0.156804	0.157197	0.157924	0.156534	0.15604	0.158078	0.159456	0.157643	0.156917	0.157146	0.157366	0.156367	0.155873	0.156905	0.158242	0.153963	0.153473	0.154872	0.153513	0.152124	0.153499	0.15591	0.153575	0.154126	0.15574	0.155716	0.1538	0.154629	0.156216	0.154269	0.154746	0.154657	0.15302	0.152859	0.153044	0.153251	0.153377	0.153449	0.153609	0.15384	0.153998	0.153727	0.153792
Dengue	1	5	0.160633	0.157956	0.159315	0.161389	0.157838	0.161599	0.164093	0.161719	0.160143	0.160585	0.161496	0.161168	0.160147	0.160289	0.161382	0.161796	0.16029	0.15929	0.159832	0.159461	0.158938	0.158381	0.157757	0.156869	0.157992	0.160094	0.159017	0.158485	0.158758	0.159089	0.157785	0.158202	0.159186	0.157913	0.157332	0.157679	0.158251	0.157437	0.157017	0.157128	0.157369	0.157067	0.157416	0.158103	0.157774	0.157368	0.157717
Dengue	1	5	0.154551	0.151176	0.150426	0.151114	0.15153	0.153803	0.154688	0.15325	0.152088	0.151108	0.150715	0.150827	0.149277	0.148712	0.149809	0.151591	0.150209	0.149461	0.151116	0.151233	0.149962	0.148817	0.149119	0.14771	0.14836	0.150351	0.14848	0.149177	0.150065	0.148825	0.147694	0.149051	0.150925	0.149833	0.14929	0.148849	0.148218	0.147901	0.147393	0.147141	0.147483	0.147346	0.147707	0.148387	0.148367	0.147929	0.14814
Dengue	1	5	0.0984	0.100905	0.10327	0.102865	0.0999	0.102586	0.103892	0.101711	0.102084	0.104096	0.104303	0.100815	0.0993	0.0998	0.101423	0.102692	0.102636	0.102026	0.101516	0.101013	0.100129	0.0996	0.0999	0.0988	0.0994318	0.10151	0.100759	0.100493	0.100916	0.101242	0.0994	0.1	0.101212	0.0995	0.0999	0.100119	0.0994	0.0991	0.099	0.0991	0.09961	0.0992	0.0993	0.0997	0.0993	0.0993	0.0996
Dengue	1	5	0.146295	0.143676	0.145709	0.149487	0.14741	0.148422	0.148616	0.146828	0.147262	0.147755	0.147763	0.14717	0.145739	0.145091	0.145305	0.145359	0.14451	0.144547	0.145864	0.145717	0.143791	0.142524	0.144018	0.142795	0.142958	0.144564	0.143362	0.143636	0.144361	0.144348	0.144931	0.144933	0.144505	0.144374	0.144279	0.143865	0.143316	0.143596	0.143291	0.142941	0.14333	0.144222	0.144343	0.143875	0.144018	0.143801	0.144078
Dengue	1	5	0.316519	0.32552	0.324702	0.317021	0.317876	0.323504	0.323801	0.318544	0.321031	0.324213	0.32565	0.32481	0.323454	0.323489	0.324439	0.324394	0.324944	0.324094	0.321904	0.323385	0.324241	0.323159	0.320635	0.320554	0.321489	0.322233	0.32223	0.322198	0.3222	0.321877	0.319736	0.320147	0.321485	0.319887	0.319223	0.31976	0.320316	0.318068	0.318852	0.320189	0.318929	0.318267	0.318903	0.319666	0.318355	0.318152	0.31876
Dengue	1	5	0.159184	0.16121	0.163019	0.162256	0.159826	0.162022	0.162812	0.160782	0.162407	0.161903	0.160104	0.159101	0.159521	0.159302	0.158569	0.158835	0.158677	0.158872	0.159455	0.15834	0.157754	0.157496	0.156647	0.154814	0.155424	0.15776	0.157087	0.156778	0.15763	0.158906	0.156898	0.156754	0.157878	0.157215	0.156731	0.156268	0.155739	0.15543	0.155332	0.155492	0.155725	0.154808	0.154852	0.155747	0.155745	0.155265	0.155123
Dengue	1	5	0.131444	0.12958	0.130514	0.131327	0.125566	0.128663	0.130837	0.128046	0.1271	0.12779	0.128575	0.128223	0.128291	0.127997	0.127363	0.126963	0.126579	0.127297	0.128611	0.12639	0.12528	0.125516	0.125696	0.124047	0.124415	0.126313	0.124963	0.125884	0.126765	0.125527	0.124638	0.125163	0.126161	0.12585	0.12453	0.123711	0.123923	0.124261	0.123814	0.12338	0.123724	0.123485	0.12364	0.12394	0.123312	0.123139	0.12341
Dengue	1	5	0.110051	0.109045	0.108542	0.107582	0.105258	0.108231	0.109944	0.108159	0.108052	0.107297	0.106678	0.106927	0.105949	0.105486	0.105668	0.105496	0.105376	0.104471	0.103157	0.104739	0.104263	0.103455	0.105019	0.103517	0.103551	0.105268	0.104098	0.104129	0.104659	0.104557	0.104033	0.10434	0.104814	0.1041	0.103419	0.103371	0.103672	0.1029	0.10241	0.102442	0.102808	0.102957	0.103307	0.103532	0.102847	0.102308	0.102661
Dengue	1	5	0.140792	0.134325	0.134244	0.137375	0.133833	0.141268	0.141941	0.132346	0.131832	0.135149	0.137878	0.137231	0.136233	0.135611	0.135783	0.136807	0.13635	0.135783	0.135878	0.13521	0.134597	0.134334	0.134255	0.132317	0.132891	0.135388	0.134287	0.134481	0.134935	0.134325	0.133505	0.134147	0.134995	0.133858	0.133759	0.13346	0.132578	0.132517	0.13255	0.132725	0.133031	0.132418	0.13222	0.132545	0.132537	0.131569	0.13149
Dengue	1	5	0.132554	0.125431	0.125695	0.128698	0.121082	0.125134	0.128264	0.125172	0.124886	0.125195	0.124461	0.122247	0.122155	0.122652	0.123077	0.123451	0.122336	0.122654	0.124689	0.122387	0.120651	0.120268	0.120433	0.119352	0.12034	0.122497	0.120783	0.120457	0.120647	0.120097	0.119855	0.120271	0.120649	0.119976	0.119138	0.118531	0.118244	0.118049	0.117871	0.117755	0.117668	0.116962	0.117514	0.118535	0.117463	0.116595	0.116713
Dengue	1	5	0.120683	0.121106	0.122314	0.121789	0.117139	0.121818	0.124492	0.120787	0.118656	0.118637	0.118909	0.117861	0.117312	0.117577	0.118032	0.117617	0.117834	0.117884	0.117129	0.115731	0.114359	0.114054	0.115223	0.114317	0.11485	0.11623	0.113729	0.114495	0.115745	0.114743	0.114074	0.114876	0.115821	0.114754	0.113601	0.112983	0.112783	0.112054	0.112117	0.112471	0.112355	0.111978	0.111557	0.111257	0.111148	0.110627	0.110623
Dengue	1	5	0.107709	0.110644	0.111457	0.108968	0.106886	0.109051	0.109327	0.10653	0.107179	0.110193	0.110117	0.104649	0.106744	0.107678	0.106465	0.107542	0.107508	0.107049	0.106753	0.105825	0.105123	0.105007	0.105285	0.103605	0.103937	0.105818	0.104338	0.10358	0.10383	0.104204	0.102643	0.102624	0.103556	0.103154	0.103152	0.102698	0.101709	0.101504	0.101381	0.101407	0.101583	0.100787	0.100922	0.101575	0.100753	0.100422	0.100748
Dengue	1	5	0.111882	0.110816	0.110829	0.109683	0.106083	0.112585	0.113963	0.107361	0.110023	0.109819	0.108242	0.108775	0.110124	0.109013	0.106983	0.108191	0.106722	0.105445	0.10623	0.107003	0.106452	0.105909	0.106733	0.104364	0.104883	0.10787	0.106293	0.106465	0.107024	0.106135	0.104457	0.105308	0.106824	0.105364	0.10557	0.1054	0.104182	0.104051	0.104373	0.104684	0.104714	0.104863	0.105055	0.105014	0.10439	0.103597	0.10339
Dengue	1	5	0.113327	0.111978	0.1123	0.111728	0.106999	0.11315	0.115347	0.109876	0.111797	0.112351	0.111078	0.109664	0.109986	0.110833	0.111185	0.110385	0.108861	0.108956	0.110725	0.109386	0.108395	0.108318	0.108497	0.106878	0.107122	0.108934	0.108039	0.108759	0.109474	0.108481	0.106522	0.107707	0.109393	0.106812	0.107377	0.108071	0.107297	0.106917	0.106151	0.10586	0.106586	0.106141	0.106205	0.106626	0.105951	0.105633	0.105757
Dengue	1	5	0.154617	0.157979	0.159153	0.156979	0.15385	0.158564	0.160165	0.155617	0.154796	0.154882	0.154751	0.154139	0.155065	0.153835	0.152	0.154065	0.154078	0.154392	0.155735	0.153013	0.152026	0.152637	0.152686	0.150672	0.150433	0.152121	0.152143	0.153077	0.153996	0.153843	0.152705	0.152997	0.153728	0.152697	0.152837	0.152687	0.151663	0.150973	0.150788	0.150919	0.151019	0.150634	0.150658	0.150973	0.15076	0.15078	0.151264
Dengue	1	5	0.165176	0.163058	0.164783	0.166123	0.160677	0.164333	0.167485	0.164932	0.160279	0.161441	0.163599	0.161704	0.162684	0.162063	0.160692	0.162652	0.162358	0.161939	0.162318	0.159595	0.158909	0.159517	0.15895	0.156723	0.157581	0.160719	0.159915	0.159881	0.160778	0.161507	0.159813	0.159617	0.160246	0.159123	0.158005	0.158078	0.158785	0.157195	0.156802	0.157258	0.157366	0.156905	0.156626	0.156871	0.157541	0.157018	0.156812
Dengue	1	5	0.110135	0.112241	0.112009	0.110754	0.113349	0.11366	0.112478	0.111556	0.113114	0.111895	0.110618	0.111924	0.110631	0.110124	0.110827	0.111058	0.111478	0.110944	0.109655	0.111023	0.110793	0.109577	0.109237	0.108373	0.109262	0.111107	0.110131	0.109774	0.110096	0.110336	0.109141	0.110338	0.111878	0.109764	0.109599	0.109458	0.108508	0.108494	0.108677	0.108574	0.108072	0.108179	0.108521	0.108768	0.108662	0.107678	0.107646
Dengue	1	5	0.146018	0.145517	0.14746	0.148432	0.145399	0.148424	0.149309	0.146033	0.147181	0.147718	0.147139	0.146091	0.145174	0.144158	0.143657	0.144663	0.145548	0.146366	0.14695	0.146058	0.144959	0.144005	0.143206	0.142139	0.143698	0.146394	0.144603	0.14469	0.145362	0.144818	0.143855	0.144596	0.145878	0.145273	0.144548	0.143928	0.143448	0.143108	0.142594	0.142707	0.143818	0.143594	0.143326	0.143528	0.14395	0.142812	0.142788
Dengue	1	5	0.113812	0.118867	0.119184	0.11493	0.114567	0.117035	0.118783	0.118236	0.116483	0.116201	0.116326	0.115573	0.115619	0.115928	0.115807	0.114685	0.114167	0.114886	0.115919	0.113398	0.112099	0.112567	0.113445	0.111261	0.11203	0.115106	0.113143	0.113176	0.113985	0.11368	0.112864	0.113724	0.114268	0.1115	0.112077	0.112724	0.111799	0.111311	0.1113	0.111445	0.11145	0.111752	0.112018	0.11192	0.111232	0.110775	0.110986
Dengue	1	5	0.154618	0.155168	0.156686	0.157565	0.15679	0.157197	0.155983	0.153563	0.155405	0.157546	0.158579	0.158061	0.156127	0.155437	0.156097	0.156423	0.155389	0.15524	0.156385	0.154583	0.154903	0.155749	0.154235	0.153362	0.154225	0.155735	0.154974	0.154165	0.154712	0.156303	0.15438	0.154138	0.154743	0.153075	0.153433	0.153174	0.151616	0.151736	0.152062	0.152071	0.151676	0.151344	0.15198	0.152777	0.151868	0.151204	0.151628
Dengue	1	5	0.151841	0.153247	0.152848	0.152328	0.153682	0.150684	0.149683	0.152076	0.151156	0.152638	0.153262	0.150215	0.150371	0.149619	0.148721	0.151315	0.150664	0.149445	0.149532	0.148601	0.147896	0.14779	0.148075	0.146764	0.147493	0.14955	0.147923	0.147667	0.148044	0.147735	0.146789	0.148126	0.149881	0.148474	0.147154	0.146791	0.147052	0.146326	0.145735	0.145428	0.145281	0.145132	0.145362	0.145637	0.145174	0.144713	0.144652
Dengue	1	5	0.130135	0.130809	0.134139	0.135566	0.131703	0.134734	0.135039	0.130339	0.130983	0.130424	0.129318	0.129319	0.129101	0.130484	0.132582	0.132802	0.130875	0.130693	0.132755	0.129745	0.128876	0.129912	0.130096	0.127276	0.127269	0.129839	0.128699	0.12951	0.130716	0.130278	0.128237	0.128908	0.13047	0.128829	0.128283	0.128071	0.127643	0.127478	0.127093	0.126957	0.127374	0.126976	0.127519	0.128369	0.127283	0.126226	0.1265
Dengue	1	5	0.111128	0.110201	0.108542	0.10661	0.106584	0.111573	0.11234	0.107255	0.105853	0.107154	0.107881	0.105937	0.106103	0.105659	0.104623	0.104844	0.105156	0.105853	0.106449	0.104232	0.103357	0.103525	0.103016	0.101011	0.10213	0.10505	0.102712	0.10292	0.103826	0.103105	0.102175	0.103068	0.104163	0.102712	0.102759	0.102626	0.101803	0.102232	0.102605	0.102434	0.101728	0.101317	0.101718	0.102237	0.101457	0.100859	0.101021
Dengue	1	5	0.112067	0.114189	0.117579	0.118514	0.116219	0.119444	0.117848	0.111447	0.116577	0.118023	0.116011	0.114171	0.113237	0.112626	0.112661	0.113992	0.111939	0.112011	0.115401	0.112019	0.110242	0.110598	0.111039	0.110477	0.111058	0.112363	0.111448	0.112022	0.112949	0.11272	0.111156	0.111338	0.112346	0.11166	0.111358	0.111102	0.110627	0.110099	0.109413	0.109434	0.11047	0.109744	0.109901	0.110916	0.110763	0.110142	0.10989
Dengue	1	5	0.0726	0.0789	0.0901	0.0959	0.0927	0.095	0.0938	0.0881	0.0914	0.0915	0.0892	0.0884	0.091	0.0926	0.0927	0.093	0.0911	0.0894	0.0898	0.0925756	0.0916	0.0891	0.0894	0.0906	0.0905	0.0899	0.0913	0.0898	0.0885	0.0898	0.0894338	0.0898	0.0904	0.0895	0.0893	0.089	0.0888	0.0898	0.0894897	0.0892	0.0902	0.0896	0.0897	0.0905	0.0901	0.0907	0.091
Dengue	1	5	0.0834	0.0855	0.0866	0.0882	0.0951	0.0987	0.0958	0.0902	0.0945	0.0926	0.09	0.0937	0.0965	0.0953	0.0928	0.0947	0.0916	0.0901	0.0935	0.0949	0.0935	0.0913	0.0913	0.0922	0.0931	0.0933	0.0926	0.0917	0.0915	0.0922	0.0915	0.0909	0.0911	0.0922	0.0912	0.0902	0.0907	0.0915	0.0916	0.0915	0.0919	0.092	0.0922	0.0923	0.0923	0.0924	0.0925
Dengue	1	5	0.0765767	0.0745	0.08	0.0865586	0.0859	0.0898444	0.0899	0.0847	0.0854	0.086	0.0852	0.0839	0.0877	0.088	0.0863	0.0897299	0.089	0.0872	0.0872	0.0875	0.0859	0.0845	0.0858	0.0858	0.0857	0.0859	0.0862	0.0847	0.0834	0.0838	0.0845	0.0844	0.084	0.0846	0.0834	0.0837	0.0859	0.085	0.0843	0.0843	0.0847	0.0843	0.085	0.086	0.085	0.0848	0.0848
Dengue	1	5	0.0756	0.0731	0.0726	0.0754	0.0793	0.0818	0.0783	0.0709	0.0707	0.0721	0.0747	0.0785	0.0778	0.0781	0.0786	0.0744	0.0713	0.0716	0.0747	0.0755	0.0752	0.074	0.0725	0.0754	0.0764	0.0744	0.0736	0.0729	0.0726	0.073	0.0731	0.0721	0.0712	0.0723	0.0723	0.0714	0.0707	0.0718	0.0731	0.0732	0.0718	0.0719	0.0727	0.0732	0.0729	0.0731	0.0734
Dengue	1	5	0.0594	0.0569	0.06	0.0664	0.0653	0.0683	0.0674	0.0622	0.0659	0.0645	0.0623	0.0647	0.0653	0.0649	0.0646	0.0652	0.0637	0.0625	0.0636	0.0682	0.068	0.0656	0.0661	0.0656	0.0646	0.0641926	0.0656	0.0639	0.0634	0.0664	0.0641	0.0628678	0.0636	0.0644	0.0632	0.0622	0.0628	0.0652	0.0645579	0.0632	0.0637	0.064	0.0641	0.0639	0.0633301	0.0629	0.0632519
Dengue	1	5	0.0846	0.0872	0.0934	0.0982229	0.0993	0.102804	0.100562	0.0942	0.100966	0.100422	0.0978477	0.100715	0.100485	0.0999	0.100192	0.101147	0.0984	0.0976	0.101025	0.102624	0.0988	0.09512	0.0981	0.0991	0.099	0.0988167	0.0986	0.0974	0.0967	0.0973201	0.0978669	0.0972	0.0965	0.0974	0.0962	0.0956	0.0966	0.096	0.0962	0.0965579	0.0961	0.0963	0.0969	0.0974	0.0972	0.0972	0.0974
Dengue	1	5	0.056	0.0524	0.0617	0.0735	0.0729	0.0817	0.0821767	0.0714	0.0707	0.0709	0.0708	0.0706	0.0689	0.0691	0.0701	0.0679	0.0661	0.0659	0.0677	0.0726	0.0692	0.0643	0.0679	0.0677	0.067	0.0674	0.0672	0.0669	0.0673	0.0684024	0.068	0.0683586	0.0686	0.0669	0.0661	0.0659	0.066	0.0667	0.0666	0.0664	0.0670337	0.0675	0.0677	0.0679	0.0679	0.068	0.0679
Dengue	1	5	0.094	0.099	0.102853	0.102694	0.101965	0.110101	0.11294	0.106981	0.106293	0.104759	0.102273	0.100736	0.104877	0.106324	0.105088	0.106605	0.10485	0.103377	0.10433	0.105012	0.103378	0.101984	0.103718	0.103282	0.102624	0.102663	0.102879	0.102419	0.102043	0.102443	0.103474	0.103164	0.101998	0.101528	0.100691	0.101382	0.103185	0.10205	0.101871	0.102035	0.101502	0.102531	0.102727	0.101876	0.101455	0.101564	0.102023
Dengue	1	5	0.067	0.0671	0.0707	0.0728	0.0698	0.0736	0.075	0.0707	0.0679	0.068941	0.0705	0.0694	0.0702125	0.0700389	0.0692	0.0699	0.0677086	0.0654463	0.0656	0.0688	0.0672	0.0646	0.0669	0.0674	0.0673	0.0673	0.0673	0.066	0.0659	0.0677436	0.0679	0.0666	0.0652	0.0654	0.0647	0.0643	0.0647	0.0653	0.066	0.0663	0.066	0.0657	0.0663	0.0672	0.0672	0.0671	0.0672479
Dengue	1	5	0.0772591	0.0709	0.0778	0.0866	0.0784	0.0846	0.0865	0.079	0.0818	0.0789	0.0756	0.0783	0.0784425	0.0790087	0.0803	0.0804	0.0766	0.0749	0.0776	0.079	0.0771	0.0747	0.0754	0.0778	0.0775	0.075	0.0753	0.0755	0.0766	0.079	0.0784	0.0766	0.0752028	0.0757174	0.0746	0.0748566	0.0766	0.0756	0.0756	0.0758	0.0749	0.0759	0.0770248	0.0773	0.0765	0.0757	0.0761
Dengue	1	5	0.0891	0.0925	0.0973	0.102073	0.107233	0.105632	0.101499	0.0987798	0.0998825	0.102951	0.102265	0.0955	0.0947	0.0972	0.100302	0.101897	0.0982	0.0955	0.0973	0.099201	0.0979	0.0957081	0.0963152	0.0975	0.0973	0.0962463	0.0973	0.0965	0.0959	0.0973	0.0969	0.0964	0.0957	0.0941	0.0938	0.0942	0.0946	0.094219	0.0948	0.0951	0.0939818	0.0946	0.0957	0.096	0.0945	0.0946	0.0951
Dengue	1	5	0.0998	0.0993	0.104791	0.109174	0.106305	0.106464	0.105186	0.101781	0.103065	0.100351	0.0995739	0.105416	0.104578	0.104004	0.104705	0.103414	0.101091	0.0996	0.100419	0.105185	0.103101	0.0994	0.102314	0.102497	0.101385	0.100319	0.0999	0.0968	0.096193	0.100333	0.100213	0.0992	0.0988	0.099	0.0982	0.0971	0.0967	0.0981	0.0982	0.0977	0.0978	0.098	0.0989	0.0997	0.0986	0.0983	0.0989
Dengue	1	5	0.0816	0.0767	0.0831	0.0923889	0.0895	0.0928	0.0916696	0.0845	0.0863	0.0883	0.0873	0.0835	0.0834	0.0837	0.0843	0.0865	0.0845	0.082	0.0827	0.087	0.085	0.081	0.0826	0.0852	0.0839	0.0809	0.0845	0.0841	0.0825	0.0826	0.0824	0.0813	0.0802	0.0802	0.0802	0.0802	0.0804	0.0798748	0.0799	0.08	0.0799	0.0810912	0.082	0.082	0.0816	0.0815	0.0816
Dengue	1	5	0.103987	0.0983	0.102067	0.110055	0.111679	0.11575	0.11363	0.105777	0.106905	0.109837	0.110494	0.108229	0.112899	0.112367	0.108987	0.113617	0.109541	0.106729	0.110326	0.109535	0.107017	0.105574	0.107316	0.108769	0.108579	0.107828	0.109631	0.108923	0.108862	0.110935	0.107358	0.105714	0.106827	0.10802	0.107358	0.106813	0.106987	0.105941	0.105661	0.105811	0.10589	0.107507	0.108002	0.107042	0.106169	0.106516	0.106959
Dengue	1	5	0.0737	0.0697595	0.0738	0.0796	0.077	0.0858	0.0866	0.0754208	0.0747	0.0735	0.0734	0.0763668	0.0747	0.0745695	0.0766	0.0774	0.0747	0.073	0.0746	0.0772	0.0757	0.0735	0.0749	0.0756	0.0749	0.0739	0.0751	0.0751	0.0751	0.076	0.075	0.0748	0.0745	0.0725	0.0728	0.0735	0.0735	0.0733	0.0727	0.0725	0.073	0.0734	0.074	0.0741	0.0725	0.0728	0.0735
Dengue	1	5	0.131708	0.126919	0.130944	0.140205	0.146098	0.149687	0.145315	0.136722	0.141173	0.139201	0.137578	0.143931	0.144973	0.143737	0.142112	0.140528	0.137162	0.13534	0.136797	0.139968	0.138179	0.135205	0.136855	0.137981	0.137755	0.137268	0.139056	0.138717	0.137658	0.137382	0.136369	0.13542	0.135315	0.136409	0.135703	0.135218	0.135829	0.136138	0.135743	0.135515	0.136095	0.135766	0.135804	0.136189	0.135929	0.135286	0.135133
Dengue	1	5	0.0940499	0.104856	0.109457	0.10669	0.104107	0.108679	0.110209	0.104845	0.099	0.101464	0.104719	0.101824	0.104012	0.106406	0.106828	0.105417	0.101232	0.0989	0.100567	0.103191	0.101227	0.0994	0.103557	0.104768	0.1027	0.100036	0.101523	0.101829	0.10182	0.102347	0.100572	0.0997	0.1	0.100138	0.0991	0.0986	0.0994	0.100039	0.100385	0.10027	0.0997	0.0997	0.100361	0.100448	0.0983	0.099	0.100141
Dengue	1	5	0.100591	0.0978	0.105176	0.115233	0.117296	0.117293	0.114421	0.110186	0.110474	0.108636	0.107036	0.108727	0.111423	0.112385	0.11128	0.109371	0.105728	0.105164	0.108638	0.108833	0.107609	0.10676	0.107646	0.108157	0.10894	0.109262	0.107004	0.106075	0.10685	0.108271	0.107755	0.105845	0.104533	0.10573	0.104387	0.104009	0.105492	0.104887	0.105185	0.105743	0.105558	0.105998	0.106706	0.106745	0.105111	0.105949	0.107179
Dengue	1	5	0.0902	0.0836	0.0882	0.0954	0.0905	0.0974	0.100338	0.0937	0.0903	0.0901	0.0915849	0.0931	0.0931	0.0932	0.0935157	0.0929	0.091	0.089705	0.0904	0.0936	0.0916	0.0888	0.0915	0.0921	0.0912	0.0902	0.0908	0.0891	0.0894	0.0933682	0.0909	0.0903406	0.0914	0.0901	0.09	0.0904	0.0908	0.091	0.0903	0.0902	0.0914	0.0901	0.0906	0.0924	0.0914938	0.0911	0.0909442
Dengue	1	5	0.0845	0.0886	0.0938	0.0960743	0.0978	0.100293	0.100372	0.0973	0.0944	0.0918232	0.0923079	0.0963	0.0953	0.0934	0.0928	0.0931	0.0934	0.0943	0.096	0.0973	0.0938	0.0897	0.0909	0.0917	0.0922	0.0924	0.092	0.0912	0.090264	0.0895	0.0908	0.0908	0.0898	0.0897	0.0899	0.0897	0.0895	0.0912	0.0905	0.0894	0.0905	0.0900006	0.0899	0.0907983	0.0916596	0.0911	0.0909
Dengue	1	5	0.1387	0.135149	0.136819	0.142782	0.145589	0.146469	0.142171	0.135645	0.138983	0.139813	0.138417	0.13801	0.140839	0.139971	0.13717	0.139112	0.135615	0.133043	0.135652	0.14076	0.137472	0.132769	0.1365	0.137352	0.135133	0.132849	0.135606	0.136262	0.136106	0.136765	0.135955	0.134399	0.133796	0.135504	0.133997	0.132636	0.133151	0.133852	0.13287	0.131713	0.132204	0.133756	0.134687	0.134538	0.133853	0.133059	0.132904
Dengue	1	5	0.107754	0.107822	0.115973	0.124532	0.124205	0.124093	0.121752	0.117125	0.114928	0.116735	0.11869	0.117894	0.120745	0.120785	0.11917	0.121624	0.120453	0.118824	0.119496	0.122253	0.119282	0.115976	0.119366	0.11828	0.116549	0.116498	0.118042	0.116681	0.116117	0.118557	0.117899	0.11621	0.114789	0.114381	0.113823	0.114767	0.116553	0.114844	0.114766	0.114776	0.113264	0.115578	0.117463	0.117367	0.116175	0.115532	0.115664
Dengue	1	5	0.106036	0.098	0.101876	0.110008	0.105538	0.111165	0.109904	0.0991	0.100487	0.0975	0.0959	0.101606	0.102641	0.103469	0.104097	0.101549	0.0999	0.0999	0.101073	0.102843	0.100033	0.097	0.0995	0.1014	0.100903	0.0995	0.101386	0.1	0.0989	0.100416	0.0983	0.0984	0.0992	0.0967	0.0977	0.0982	0.0967	0.0967	0.0967	0.0969	0.0976	0.0982	0.0981	0.0974	0.0967	0.0967	0.0972
Dengue	1	5	0.104309	0.107109	0.1085	0.107179	0.10698	0.111376	0.111478	0.106177	0.106485	0.104382	0.103484	0.107191	0.108273	0.106008	0.103899	0.106902	0.103951	0.102933	0.107075	0.105515	0.104467	0.103876	0.102663	0.105332	0.106094	0.104132	0.10394	0.102863	0.102379	0.103357	0.10323	0.101669	0.100592	0.102107	0.0998	0.0996	0.102761	0.101736	0.101976	0.102233	0.10086	0.101497	0.102144	0.101967	0.101216	0.10074	0.100523
Dengue	1	5	0.0997023	0.0971	0.100853	0.107033	0.109412	0.113761	0.113028	0.107086	0.106639	0.106114	0.1063	0.108142	0.107709	0.106294	0.105914	0.108246	0.105315	0.102169	0.102787	0.106633	0.104842	0.101655	0.103837	0.104495	0.104364	0.104189	0.104237	0.103048	0.102965	0.104766	0.102904	0.102895	0.103557	0.101179	0.0999	0.100407	0.101807	0.101012	0.100964	0.101488	0.101789	0.102056	0.102413	0.102467	0.101594	0.101783	0.102065
Dengue	1	5	0.105503	0.104228	0.112589	0.118498	0.107575	0.114275	0.116575	0.107565	0.108476	0.108905	0.109803	0.113021	0.114005	0.113638	0.113035	0.11311	0.112479	0.11037	0.108479	0.114057	0.113051	0.108838	0.10944	0.112799	0.111721	0.107678	0.110366	0.109897	0.108992	0.11042	0.11028	0.110021	0.11004	0.110086	0.108893	0.108135	0.108338	0.108001	0.108701	0.109354	0.108975	0.109757	0.110122	0.109561	0.108548	0.108632	0.108896
Dengue	1	5	0.103789	0.0955	0.0997	0.110267	0.109235	0.111894	0.112266	0.108471	0.106829	0.10786	0.108245	0.105935	0.107288	0.109194	0.109935	0.109181	0.107729	0.107836	0.10965	0.109324	0.106405	0.104623	0.107493	0.108453	0.107635	0.106818	0.108741	0.106652	0.105016	0.107094	0.107297	0.106199	0.105135	0.105463	0.104894	0.104875	0.105339	0.103521	0.102796	0.103306	0.104206	0.104505	0.105482	0.106517	0.10574	0.105149	0.105091
Dengue	1	5	0.101355	0.0985	0.10425	0.109594	0.102022	0.110364	0.113097	0.103159	0.0996	0.101094	0.103903	0.104737	0.106779	0.106903	0.105738	0.106223	0.106038	0.105613	0.105696	0.107413	0.105116	0.10276	0.105651	0.107108	0.106394	0.104705	0.104621	0.104763	0.105248	0.105671	0.103223	0.101963	0.102388	0.103038	0.101978	0.101709	0.102982	0.103566	0.10288	0.102043	0.102308	0.103685	0.104001	0.103243	0.102982	0.102457	0.10261
Dengue	1	5	0.0929	0.0971	0.101881	0.104515	0.108793	0.115207	0.1124	0.102216	0.105353	0.107073	0.107031	0.107341	0.105528	0.103598	0.103162	0.105033	0.104741	0.103956	0.10475	0.109206	0.106078	0.101128	0.103387	0.105166	0.104427	0.102787	0.104801	0.103583	0.102272	0.103573	0.103838	0.103257	0.102618	0.102731	0.101369	0.101234	0.102625	0.101844	0.101177	0.100921	0.1009	0.101142	0.102268	0.102963	0.100912	0.101292	0.102159
Dengue	1	5	0.102008	0.102075	0.110124	0.116998	0.114534	0.119818	0.118696	0.109219	0.109944	0.110035	0.109108	0.109074	0.111205	0.110964	0.109582	0.111537	0.109186	0.107464	0.109277	0.110866	0.109249	0.107049	0.107999	0.109655	0.109622	0.108428	0.109278	0.108485	0.108283	0.109694	0.10712	0.106263	0.106923	0.106391	0.106935	0.107649	0.107693	0.106674	0.107255	0.107946	0.107115	0.107077	0.107484	0.107957	0.108194	0.108466	0.107983
Vero media	1	10	0.174757	0.175542	0.17133	0.169156	0.17425	0.170576	0.169391	0.17274	0.16608	0.164819	0.166839	0.167214	0.167882	0.165459	0.162513	0.164759	0.165328	0.165331	0.165726	0.164879	0.162528	0.161447	0.163929	0.16373	0.162873	0.162808	0.163788	0.161877	0.160429	0.161629	0.160693	0.160216	0.160864	0.162103	0.161939	0.161537	0.161476	0.161049	0.160316	0.159883	0.160088	0.159808	0.159107	0.15874	0.159682	0.158367	0.157469
Vero media	1	10	0.132909	0.132514	0.131825	0.131251	0.132335	0.132448	0.133531	0.134229	0.127526	0.127609	0.131108	0.131942	0.131293	0.131269	0.131863	0.131635	0.130324	0.129695	0.130141	0.128735	0.12928	0.129577	0.126856	0.126688	0.127972	0.129289	0.129397	0.128828	0.127684	0.126468	0.127108	0.127329	0.127253	0.127866	0.126578	0.126633	0.128388	0.127415	0.126185	0.125596	0.125728	0.12525	0.124616	0.124469	0.125369	0.124913	0.124553
Vero media	1	10	0.120304	0.12024	0.122244	0.124037	0.124197	0.122854	0.120426	0.118023	0.117326	0.120575	0.123156	0.121199	0.119677	0.119692	0.120571	0.1206	0.119817	0.118612	0.117464	0.116892	0.116686	0.116657	0.11665	0.116687	0.117174	0.117839	0.117778	0.11823	0.117619	0.115805	0.118268	0.118749	0.11738	0.117214	0.116951	0.116777	0.116709	0.116338	0.116198	0.11589	0.115155	0.115235	0.115188	0.115014	0.115349	0.114406	0.114064
Vero media	1	10	0.161654	0.165676	0.165616	0.16337	0.167	0.167029	0.164139	0.161015	0.161331	0.162163	0.163122	0.16417	0.164214	0.162846	0.161592	0.162749	0.161825	0.16052	0.160365	0.161179	0.159897	0.158426	0.15935	0.15866	0.158266	0.158561	0.15816	0.158358	0.158206	0.157311	0.158024	0.158201	0.157911	0.158184	0.158231	0.15841	0.158718	0.158533	0.157794	0.156881	0.156328	0.156911	0.156733	0.156107	0.156857	0.156724	0.156495
Vero media	1	10	0.101319	0.0999	0.097	0.0949	0.0979	0.0983	0.0973832	0.0962	0.0942	0.0932	0.093	0.0933	0.0923	0.092	0.093	0.0942	0.0926	0.0914	0.0922	0.0917	0.0916	0.0913	0.0899	0.0904	0.0915	0.0921	0.0916	0.0918	0.0914	0.09	0.0911	0.0908	0.0899	0.0906	0.0901	0.09	0.0909	0.0911	0.0902	0.0894	0.0899927	0.0894	0.0886182	0.0885	0.0895	0.0891	0.0888
Vero media	1	10	0.200973	0.199537	0.198008	0.19713	0.197154	0.19242	0.191676	0.195207	0.189668	0.188748	0.192012	0.195114	0.192932	0.190363	0.190193	0.192859	0.191234	0.189473	0.190158	0.189946	0.188488	0.187044	0.187181	0.188448	0.188604	0.187819	0.188605	0.189024	0.188476	0.187273	0.187369	0.187468	0.187505	0.187856	0.187114	0.187142	0.188126	0.187483	0.186927	0.18682	0.186941	0.18632	0.185593	0.185508	0.186618	0.185775	0.184875
Vero media	1	10	0.160343	0.158278	0.15764	0.158331	0.159374	0.158601	0.158759	0.159406	0.154583	0.156809	0.160149	0.157644	0.156393	0.155654	0.155094	0.154779	0.154736	0.154841	0.154744	0.153512	0.153219	0.153688	0.153937	0.153261	0.152783	0.152915	0.153268	0.154258	0.153885	0.151663	0.15227	0.152899	0.152929	0.152817	0.152384	0.152351	0.152647	0.151977	0.151954	0.15198	0.151341	0.151243	0.150887	0.150557	0.151201	0.150251	0.149704
Vero media	1	10	0.0921	0.0904	0.0867	0.0843	0.086	0.0874	0.0875	0.0862	0.0844789	0.085	0.0853	0.0833	0.0826	0.0836	0.0848	0.0836	0.0831	0.0833	0.0834	0.0829	0.0822	0.0817	0.0819	0.0818	0.0821102	0.0825	0.0823	0.0829	0.0829	0.0815972	0.082	0.0815	0.0809	0.0824	0.0819	0.0814038	0.0816	0.0804	0.0803	0.0806	0.08	0.0803	0.08	0.0797	0.0811	0.0803	0.0794
Vero media	1	10	0.507497	0.502543	0.506946	0.510106	0.498786	0.502507	0.507385	0.506099	0.506789	0.503879	0.504098	0.511262	0.507793	0.503444	0.503641	0.509075	0.505792	0.503385	0.506839	0.506031	0.505287	0.50495	0.504242	0.503072	0.501607	0.500449	0.500512	0.499492	0.498145	0.49789	0.500909	0.500206	0.497019	0.49642	0.498439	0.498919	0.49711	0.497558	0.498324	0.497176	0.493629	0.493955	0.49372	0.493018	0.495069	0.493603	0.492034
Vero media	1	10	0.756349	0.731475	0.72672	0.735243	0.727439	0.736249	0.748101	0.750358	0.738994	0.727991	0.732109	0.75346	0.746842	0.733141	0.730205	0.7481	0.744506	0.736152	0.736883	0.739115	0.736347	0.732125	0.732649	0.737865	0.735539	0.729819	0.7401	0.732992	0.726792	0.735486	0.735633	0.733831	0.732268	0.730966	0.729302	0.729605	0.732246	0.734846	0.73203	0.727303	0.725165	0.724203	0.723547	0.722866	0.722399	0.72512	0.726144
Vero media	1	10	0.22854	0.229787	0.234198	0.237012	0.234254	0.234514	0.23495	0.233904	0.232875	0.232921	0.2333	0.233265	0.23414	0.234006	0.233152	0.233268	0.233218	0.23322	0.233382	0.233399	0.231938	0.229788	0.22842	0.228237	0.228925	0.229696	0.229424	0.228542	0.228178	0.228717	0.228359	0.227405	0.227021	0.228201	0.226655	0.226209	0.227796	0.227265	0.225964	0.225022	0.225207	0.226402	0.225627	0.223834	0.224579	0.224049	0.223321
Vero media	1	10	0.113832	0.115441	0.111441	0.106926	0.111962	0.113509	0.112649	0.110904	0.107763	0.109579	0.111942	0.11047	0.111551	0.111805	0.111167	0.11181	0.111575	0.111125	0.110985	0.110658	0.110147	0.109749	0.109593	0.108115	0.107692	0.108436	0.108108	0.107644	0.107264	0.107098	0.107491	0.10746	0.107214	0.107395	0.106866	0.106714	0.107161	0.106949	0.106545	0.106046	0.105488	0.104943	0.104637	0.104819	0.105596	0.104526	0.103669
Vero media	1	10	0.154221	0.151978	0.148617	0.149107	0.156937	0.153398	0.150441	0.152332	0.148366	0.150463	0.154473	0.15436	0.152564	0.150228	0.149588	0.152844	0.152208	0.150938	0.151454	0.151712	0.149162	0.147016	0.148784	0.147807	0.147177	0.147866	0.148223	0.148149	0.146842	0.144699	0.145605	0.14658	0.146778	0.146468	0.145511	0.145661	0.146881	0.146459	0.145842	0.145162	0.144382	0.144113	0.143981	0.143973	0.144264	0.143187	0.142387
Vero media	1	10	0.113578	0.107447	0.107675	0.111866	0.110509	0.109817	0.109953	0.110112	0.108944	0.10884	0.10961	0.110291	0.109678	0.10909	0.108499	0.10706	0.107073	0.107946	0.108588	0.107669	0.107132	0.10683	0.106146	0.105878	0.106371	0.106939	0.106022	0.106409	0.106561	0.105342	0.104955	0.105063	0.105293	0.105292	0.105108	0.105392	0.105789	0.10441	0.104353	0.104681	0.104035	0.10385	0.103691	0.10351	0.103547	0.103149	0.103002
Vero media	1	10	0.0974	0.0979	0.096931	0.0961	0.100198	0.100174	0.0988	0.0975	0.0943	0.0949	0.0972882	0.0977273	0.0949	0.0937	0.0946	0.0948	0.0944	0.0936	0.0926	0.0916	0.092	0.0923	0.091	0.0913	0.0914	0.091	0.0911	0.0918	0.0917	0.0904	0.0908	0.0906	0.0902	0.0912	0.0911	0.0906	0.09	0.0897	0.0897	0.0895242	0.0889645	0.0894	0.0888	0.0877	0.0888	0.0887	0.0883
Vero media	1	10	0.210291	0.20731	0.206956	0.208589	0.208609	0.210123	0.210226	0.207887	0.204986	0.206313	0.210183	0.212647	0.207655	0.205368	0.206767	0.206484	0.205452	0.205113	0.205805	0.205712	0.204616	0.2038	0.204316	0.20238	0.202612	0.204565	0.202621	0.202121	0.201792	0.200431	0.200655	0.201044	0.201135	0.200953	0.20026	0.200382	0.201215	0.200477	0.199782	0.199286	0.198837	0.198684	0.198382	0.198062	0.198212	0.197676	0.197018
Vero media	1	10	0.118706	0.118494	0.116366	0.116067	0.121707	0.118586	0.118258	0.122768	0.117233	0.117285	0.120999	0.122752	0.120131	0.118118	0.118278	0.119393	0.118364	0.1169	0.116489	0.117117	0.115818	0.114815	0.116676	0.115232	0.114326	0.115004	0.115047	0.114909	0.114941	0.115209	0.115037	0.114637	0.114437	0.114713	0.113388	0.113115	0.114227	0.113193	0.112355	0.112469	0.113293	0.112554	0.111352	0.111005	0.112577	0.112038	0.111184
Vero media	1	10	0.108983	0.108919	0.109608	0.110131	0.110414	0.108365	0.109237	0.111914	0.105229	0.104217	0.106678	0.107486	0.107647	0.107199	0.10645	0.105862	0.105904	0.106578	0.107369	0.106993	0.10552	0.104264	0.104459	0.104184	0.104502	0.105071	0.104118	0.104921	0.105688	0.10487	0.104154	0.104629	0.104975	0.103311	0.103576	0.104335	0.104341	0.103354	0.10303	0.102844	0.102125	0.102102	0.101952	0.101923	0.102907	0.102199	0.10165
Vero media	1	10	0.165911	0.166055	0.163134	0.160206	0.163587	0.163826	0.163597	0.163599	0.159762	0.159075	0.161107	0.163016	0.160413	0.158405	0.15893	0.161209	0.161668	0.160475	0.15879	0.158466	0.157111	0.156447	0.158234	0.156212	0.156504	0.158894	0.156552	0.155709	0.15591	0.155883	0.155887	0.15621	0.156448	0.156063	0.156394	0.156764	0.156463	0.154952	0.154815	0.155044	0.154306	0.154078	0.153546	0.153071	0.15376	0.15369	0.153335
Vero media	1	10	0.138557	0.137461	0.134978	0.132399	0.134264	0.134251	0.134541	0.135149	0.131566	0.132664	0.134695	0.133053	0.132293	0.130224	0.128562	0.130961	0.129581	0.128025	0.128851	0.129779	0.128943	0.127447	0.127076	0.126459	0.127447	0.128944	0.127019	0.126493	0.126678	0.126496	0.126873	0.128183	0.128768	0.126654	0.125758	0.126191	0.126866	0.125564	0.125552	0.125749	0.124743	0.124605	0.12402	0.123347	0.124041	0.123284	0.123008
Vero media	1	10	0.115295	0.115053	0.114683	0.114451	0.116173	0.116609	0.116056	0.115005	0.113359	0.115548	0.118248	0.117634	0.115374	0.114165	0.114129	0.113669	0.113688	0.114058	0.11424	0.113074	0.111958	0.110967	0.109942	0.109746	0.111244	0.11275	0.110345	0.110364	0.111016	0.110303	0.110299	0.109596	0.108683	0.108774	0.10882	0.108857	0.108707	0.107659	0.107986	0.108304	0.107214	0.10724	0.106873	0.106154	0.106261	0.105987	0.105957
Vero media	1	10	0.161557	0.162578	0.159649	0.156048	0.158698	0.159238	0.15978	0.159908	0.153773	0.153134	0.155045	0.154623	0.154362	0.153638	0.152885	0.153107	0.152917	0.152113	0.151093	0.151074	0.15104	0.150746	0.150285	0.15003	0.149903	0.149966	0.150428	0.150595	0.149982	0.14892	0.14991	0.149705	0.148877	0.149518	0.14954	0.149186	0.148835	0.148722	0.148285	0.147797	0.147553	0.147012	0.146526	0.146452	0.147	0.146283	0.145706
Vero media	1	10	0.140487	0.14497	0.146227	0.143054	0.141735	0.145106	0.145909	0.142554	0.142486	0.141818	0.141634	0.142728	0.140329	0.139239	0.140354	0.141632	0.141503	0.140891	0.140484	0.139628	0.139361	0.13919	0.138498	0.139024	0.139305	0.138989	0.138971	0.13856	0.137754	0.137084	0.138418	0.138339	0.13742	0.137824	0.137013	0.136978	0.137945	0.137056	0.136764	0.136212	0.134661	0.135331	0.13524	0.134484	0.135349	0.135146	0.134587
Vero media	1	10	0.11952	0.119624	0.116247	0.114518	0.121131	0.119173	0.115019	0.113183	0.112022	0.114443	0.117864	0.119146	0.118519	0.11593	0.113055	0.11237	0.114093	0.115174	0.114218	0.113692	0.113289	0.113186	0.113419	0.112772	0.111764	0.111309	0.112485	0.112218	0.111361	0.11111	0.111314	0.112009	0.112479	0.111914	0.111899	0.111814	0.111352	0.110957	0.110332	0.10983	0.109711	0.109296	0.10862	0.108424	0.109683	0.108878	0.108223
Vero media	1	10	0.0916	0.0901	0.0857	0.0831	0.0899	0.0893	0.0875	0.0878	0.0867	0.0855356	0.0856	0.087	0.0865	0.085	0.0839	0.0844	0.0853	0.0853702	0.0848	0.0863	0.0859	0.0844	0.0838211	0.0837	0.0842	0.0847	0.0847	0.0846	0.0836	0.0819	0.0841	0.0843	0.0832	0.0839	0.0826	0.0824	0.0836	0.0819	0.0816	0.0821	0.0818	0.0816	0.0811	0.0807	0.0816	0.081	0.0806
Vero media	1	10	0.109631	0.108785	0.107713	0.106507	0.106635	0.108617	0.10655	0.100688	0.0997	0.10254	0.104877	0.103714	0.103216	0.102725	0.102211	0.102109	0.102476	0.102131	0.10096	0.101333	0.100284	0.0987	0.0985879	0.0993	0.0995595	0.0992	0.0992	0.0996	0.0997	0.0993	0.0995138	0.100061	0.0999	0.098	0.098	0.0982357	0.0979	0.0982	0.0984	0.098	0.0971329	0.0969	0.0963	0.096	0.0976	0.0972	0.0966
Vero media	1	10	0.103974	0.106525	0.105155	0.102815	0.10971	0.109324	0.107292	0.10721	0.106736	0.104788	0.10429	0.106857	0.105876	0.104129	0.103465	0.104472	0.103438	0.102594	0.103457	0.104928	0.10408	0.102617	0.103207	0.104083	0.103733	0.102781	0.103777	0.104262	0.103411	0.101811	0.102945	0.103024	0.102439	0.10324	0.102905	0.10226	0.102047	0.102452	0.102049	0.101299	0.100992	0.101109	0.10077	0.100374	0.101114	0.100818	0.100363
Vero media	1	10	0.0892	0.0914	0.0891	0.0862	0.0917174	0.0896	0.0875	0.0888	0.0877	0.0888	0.0903	0.0901	0.0894	0.0889	0.0884	0.0878	0.0878	0.0879	0.0879	0.0874	0.0873	0.0872216	0.0863	0.0864	0.0864	0.0859	0.0856	0.0866	0.0867	0.085	0.0863	0.087	0.0862	0.0848	0.0856	0.0858	0.0847265	0.085	0.0854	0.085	0.0836	0.0835	0.0831	0.0827	0.0838	0.0837	0.0833
Vero media	1	10	0.210291	0.20731	0.206956	0.208589	0.208609	0.210123	0.210226	0.207887	0.204986	0.206313	0.210183	0.212647	0.207655	0.205368	0.206767	0.206484	0.205452	0.205113	0.205805	0.205712	0.204616	0.2038	0.204316	0.20238	0.202612	0.204565	0.202621	0.202121	0.201792	0.200431	0.200655	0.201044	0.201135	0.200953	0.20026	0.200382	0.201215	0.200477	0.199782	0.199286	0.198837	0.198684	0.198382	0.198062	0.198212	0.197676	0.197018
Vero media	1	10	0.161557	0.162578	0.159649	0.156048	0.158698	0.159238	0.15978	0.159908	0.153773	0.153134	0.155045	0.154623	0.154362	0.153638	0.152885	0.153107	0.152917	0.152113	0.151093	0.151074	0.15104	0.150746	0.150285	0.15003	0.149903	0.149966	0.150428	0.150595	0.149982	0.14892	0.14991	0.149705	0.148877	0.149518	0.14954	0.149186	0.148835	0.148722	0.148285	0.147797	0.147553	0.147012	0.146526	0.146452	0.147	0.146283	0.145706
[truncated: 2,126 more columns]
